# Supplementary material for: 12β,14-Dihy­droxy-3-oxo-5β,20(22)-cardenolide monohydrate
Source: Acta Crystallogr Sect E Struct Rep Online. 2010 Oct 2;66(Pt 11):o2704. doi: 10.1107/S1600536810038031 (PMC3009025; doi:10.1107/S1600536810038031)
Supplement: Supplementary file 1 [file e-66-o2704-sup1.cif]

##############################################################################
###                                                                        ###
###        Electronic paper (Acta Crystallographica Section E)             ###
###                                                                        ###
##############################################################################
#                                                                            #
# This CIF contains the data in a paper accepted for publication in Acta     #
# Crystallographica Section E. It conforms to the requirements of Notes      #
# for Authors for Section E, and has been peer reviewed under the auspices   #
# of the IUCr Commission on Journals.                                        #
#                                                                            #
# Full details of the Crystallographic Information File format               #
# are given in the paper "The Crystallographic Information File (CIF):       #
# a New Standard Archive File for Crystallography" by S. R. Hall, F. H.      #
# Allen and I. D. Brown [Acta Cryst. (1991), A47, 655-685].                  #
#                                                                            #
# The current version of the core CIF dictionary is obtainable from          #
# ftp://ftp.iucr.org/pub/cif_core.dic. The current version number is 2.4.    #
#                                                                            #
# Software is freely available for graphical display of the structure(s) in  #
# this CIF.  For information consult the CIF home page http://www.iucr.org/  #
# cif/home.html                                                              #
#                                                                            #
# This file may be used for bona fide research purposes within the           #
# scientific community so long as proper attribution is given to the journal # 
# article from which it was obtained.                                        #
#                                                                            #
##############################################################################
                                             
data_global
_audit_creation_method     'SHELXL-97'
_journal_date_recd_electronic     2010-08-02
_journal_date_accepted     2010-09-23
_journal_name_full     'Acta Crystallographica, Section E'
_journal_year     2010
_journal_volume     66
_journal_issue     11
_journal_page_first     o2704
_journal_page_last     o2704
_journal_paper_category     QO
_journal_coeditor_code     HG2696
_publ_contact_author_name     'prof. Min Wang'
_publ_contact_author_address
;
 College of Biotechnology
 Tianjin University of Science and Technology
 Tianjin
 300457 P. R. China
;
_publ_contact_author_email     'minw@tust.edu.cn'
_publ_contact_author_fax     '86 022 60601256'
_publ_contact_author_phone     '86 022 60601256'
_publ_section_title
;
12\b,14-Dihydroxy-3-oxo-5\b,20(22)-cardenolide monohydrate
;
loop_
    _publ_author_name
    _publ_author_footnote
    _publ_author_address
    'Chao-Jun He' ?
;
College of Biotechnology
Tianjin University of Science and Technology
Tianjin 300457
People's Republic of China
;
    'Min Wang' ?
;
College of Biotechnology
Tianjin University of Science and Technology
Tianjin 300457
People's Republic of China
;
    'Hua Sun' ?
;
College of Biotechnology
Tianjin University of Science and Technology
Tianjin 300457
People's Republic of China
;
    'Zeng-bing Liu' ?
;
College of Biotechnology
Tianjin University of Science and Technology
Tianjin 300457
People's Republic of China
;
    'Yu-wan Fu' ?
;
College of Biotechnology
Tianjin University of Science and Technology
Tianjin 300457
People's Republic of China
;
data_I
_audit_creation_method     SHELXL-97
_chemical_name_systematic
;
12\b,14-Dihydroxy-3-oxo-5\b,20(22)-cardenolide monohydrate
;
_chemical_name_common     ?
_chemical_formula_moiety     'C23 H30 O5, H2 O'
_chemical_formula_sum     'C23 H32 O6'
_chemical_formula_iupac     'C23 H30 O5, H2 O'
_chemical_formula_weight     404.49
_chemical_melting_point     ?
_symmetry_cell_setting     triclinic
_symmetry_space_group_name_H-M     'P 1'
_symmetry_space_group_name_Hall     'P 1'
loop_
    _symmetry_equiv_pos_as_xyz
    'x, y, z'
_cell_length_a     7.4017(15)
_cell_length_b     7.7450(15)
_cell_length_c     10.215(2)
_cell_angle_alpha     99.51(3)
_cell_angle_beta     94.70(3)
_cell_angle_gamma     114.97(3)
_cell_volume     516.0(2)
_cell_formula_units_Z     1
_cell_measurement_reflns_used     1642
_cell_measurement_theta_min     2.051
_cell_measurement_theta_max     27.795
_cell_measurement_temperature     293(2)
_exptl_crystal_description     Prism
_exptl_crystal_colour     colourless
_exptl_crystal_size_max     0.32
_exptl_crystal_size_mid     0.26
_exptl_crystal_size_min     0.20
_exptl_crystal_density_diffrn     1.302
_exptl_crystal_density_meas     ?
_exptl_crystal_density_method     'not measured'
_exptl_crystal_F_000     218
_exptl_absorpt_coefficient_mu     0.093
_exptl_absorpt_correction_type     multi-scan
_exptl_absorpt_process_details     '(CrystalClear; Rigaku, 2005)'
_exptl_absorpt_correction_T_min     0.9709
_exptl_absorpt_correction_T_max     0.9817
_exptl_special_details
;
;
_diffrn_ambient_temperature     293(2)
_diffrn_radiation_type     MoK\a
_diffrn_radiation_wavelength     0.71073
_diffrn_radiation_source     'rotating anode'
_diffrn_radiation_monochromator     confocal
_diffrn_measurement_device_type     'Rigaku Saturn CCD area-detector'
_diffrn_measurement_method     '\w and \f scans'
_diffrn_detector_area_resol_mean     7.31
_diffrn_reflns_number     5251
_diffrn_reflns_av_R_equivalents     0.0346
_diffrn_reflns_av_sigmaI/netI     0.0406
_diffrn_reflns_theta_min     2.05
_diffrn_reflns_theta_max     25.00
_diffrn_reflns_theta_full     25.00
_diffrn_measured_fraction_theta_max     0.996
_diffrn_measured_fraction_theta_full     0.996
_diffrn_reflns_limit_h_min     -8
_diffrn_reflns_limit_h_max     8
_diffrn_reflns_limit_k_min     -9
_diffrn_reflns_limit_k_max     8
_diffrn_reflns_limit_l_min     -12
_diffrn_reflns_limit_l_max     12
_diffrn_standards_number     0
_diffrn_standards_interval_count     0
_diffrn_standards_interval_time     0
_diffrn_standards_decay_%     0
_refine_special_details
;
Refinement of <i>F</i>^2^ against ALL reflections. The weighted <i>R</i>-factor
<i>wR</i> and goodness of fit <i>S</i> are based on <i>F</i>^2^, conventional
<i>R</i>-factors <i>R</i> are based on <i>F</i>, with <i>F</i> set to zero for
negative <i>F</i>^2^. The threshold expression of <i>F</i>^2^ >
\s(<i>F</i>^2^) is used only for calculating <i>R</i>-factors(gt) <i>etc</i>.
and is not relevant to the choice of reflections for refinement.
<i>R</i>-factors based on <i>F</i>^2^ are statistically about twice as large
as those based on <i>F</i>, and <i>R</i>- factors based on ALL data will be
even larger.
;
_reflns_number_total     1809
_reflns_number_gt     1443
_reflns_threshold_expression     I>2sigma(I)
_refine_ls_structure_factor_coef     Fsqd
_refine_ls_matrix_type     full
_refine_ls_R_factor_all     0.0423
_refine_ls_R_factor_gt     0.0344
_refine_ls_wR_factor_gt     0.0773
_refine_ls_wR_factor_ref     0.0816
_refine_ls_goodness_of_fit_ref     1.004
_refine_ls_restrained_S_all     1.003
_refine_ls_number_reflns     1809
_refine_ls_number_parameters     275
_refine_ls_number_restraints     6
_refine_ls_hydrogen_treatment     mixed
_refine_ls_weighting_scheme     calc
_refine_ls_weighting_details
         'calc w=1/[\s^2^(Fo^2^)+(0.0504P)^2^+0.0100P] where P=(Fo^2^+2Fc^2^)/3'
_atom_sites_solution_hydrogens     geom
_atom_sites_solution_primary     direct
_atom_sites_solution_secondary     difmap
_refine_ls_shift/su_max     0.000
_refine_ls_shift/su_mean     0.000
_refine_diff_density_max     0.145
_refine_diff_density_min     -0.140
_refine_ls_extinction_method     'SHELXL97 (Sheldrick, 2008)'
_refine_ls_extinction_coef     0.43(3)
_refine_ls_extinction_expression
                                  'Fc^*^=kFc[1+0.001xFc^2^\l^3^/sin(2\q)]^-1/4^'
loop_
    _atom_type_symbol
    _atom_type_description
    _atom_type_scat_dispersion_real
    _atom_type_scat_dispersion_imag
    _atom_type_scat_source
    'C' 'C' 0.0033 0.0016
                         'International Tables Vol C Tables 4.2.6.8 and 6.1.1.4'
    'H' 'H' 0.0000 0.0000
                         'International Tables Vol C Tables 4.2.6.8 and 6.1.1.4'
    'O' 'O' 0.0106 0.0060
                         'International Tables Vol C Tables 4.2.6.8 and 6.1.1.4'
_computing_data_collection     'CrystalClear (Rigaku, 2005)'
_computing_cell_refinement     'CrystalClear (Rigaku, 2005)'
_computing_data_reduction     'CrystalClear (Rigaku, 2005)'
_computing_structure_solution     'SHELXS97 (Sheldrick, 2008)'
_computing_structure_refinement     'SHELXL97 (Sheldrick, 2008)'
_computing_molecular_graphics     'SHELXTL (Sheldrick, 2008)'
_computing_publication_material     'SHELXTL (Sheldrick, 2008)'
loop_
    _atom_site_type_symbol
    _atom_site_label
    _atom_site_fract_x
    _atom_site_fract_y
    _atom_site_fract_z
    _atom_site_U_iso_or_equiv
    _atom_site_adp_type
    _atom_site_calc_flag
    _atom_site_refinement_flags
    _atom_site_occupancy
    _atom_site_disorder_assembly
    _atom_site_disorder_group
    C C1 -0.0073(4) 0.3043(5) 0.5686(3) 0.0474(8) Uani d . 1 . .
    H H1A -0.1000 0.3610 0.5551 0.057 Uiso calc R 1 . .
    H H1B -0.0281 0.2103 0.4864 0.057 Uiso calc R 1 . .
    C C2 -0.0581(5) 0.1979(5) 0.6826(3) 0.0566(9) Uani d . 1 . .
    H H2A -0.0574 0.2868 0.7618 0.068 Uiso calc R 1 . .
    H H2B -0.1931 0.0907 0.6569 0.068 Uiso calc R 1 . .
    C C3 0.0884(5) 0.1203(5) 0.7161(3) 0.0562(9) Uani d . 1 . .
    C C4 0.2931(5) 0.2275(5) 0.6930(3) 0.0548(8) Uani d . 1 . .
    H H4 0.3868 0.1813 0.7137 0.066 Uiso calc R 1 . .
    C C5 0.3553(4) 0.3895(4) 0.6435(3) 0.0394(7) Uani d . 1 . .
    C C6 0.5751(4) 0.5096(5) 0.6423(3) 0.0510(8) Uani d . 1 . .
    H H6A 0.6496 0.4382 0.6646 0.061 Uiso calc R 1 . .
    H H6B 0.6252 0.6295 0.7107 0.061 Uiso calc R 1 . .
    C C7 0.6133(4) 0.5598(5) 0.5056(3) 0.0426(7) Uani d . 1 . .
    H H7A 0.5823 0.4415 0.4395 0.051 Uiso calc R 1 . .
    H H7B 0.7552 0.6476 0.5118 0.051 Uiso calc R 1 . .
    C C8 0.4846(4) 0.6561(4) 0.4589(3) 0.0302(6) Uani d . 1 . .
    H H8 0.5236 0.7780 0.5253 0.036 Uiso calc R 1 . .
    C C9 0.2593(3) 0.5255(4) 0.4572(3) 0.0299(6) Uani d . 1 . .
    H H9 0.2219 0.4043 0.3906 0.036 Uiso calc R 1 . .
    C C10 0.2105(4) 0.4666(3) 0.5934(2) 0.0321(6) Uani d . 1 . .
    C C11 0.1312(4) 0.6216(4) 0.4064(3) 0.0380(7) Uani d . 1 . .
    H H11A -0.0108 0.5345 0.4005 0.046 Uiso calc R 1 . .
    H H11B 0.1622 0.7411 0.4712 0.046 Uiso calc R 1 . .
    C C12 0.1679(4) 0.6685(4) 0.2704(3) 0.0333(6) Uani d . 1 . .
    H H12 0.1254 0.5461 0.2038 0.040 Uiso calc R 1 . .
    C C13 0.3939(4) 0.8041(3) 0.2682(2) 0.0302(6) Uani d . 1 . .
    C C14 0.5248(4) 0.7098(4) 0.3221(3) 0.0311(6) Uani d . 1 . .
    C C15 0.4892(4) 0.5418(4) 0.2060(3) 0.0364(6) Uani d . 1 . .
    H H15A 0.3658 0.4274 0.2068 0.044 Uiso calc R 1 . .
    H H15B 0.6013 0.5080 0.2116 0.044 Uiso calc R 1 . .
    C C16 0.4720(4) 0.6179(4) 0.0779(3) 0.0441(7) Uani d . 1 . .
    H H16A 0.3672 0.5153 0.0083 0.053 Uiso calc R 1 . .
    H H16B 0.5991 0.6614 0.0442 0.053 Uiso calc R 1 . .
    C C17 0.4186(4) 0.7903(4) 0.1164(3) 0.0350(6) Uani d . 1 . .
    H H17 0.2852 0.7522 0.0644 0.042 Uiso calc R 1 . .
    C C18 0.2350(5) 0.6415(5) 0.7033(3) 0.0507(8) Uani d . 1 . .
    H H18A 0.2182 0.6027 0.7878 0.076 Uiso calc R 1 . .
    H H18B 0.1346 0.6836 0.6789 0.076 Uiso calc R 1 . .
    H H18C 0.3674 0.7469 0.7116 0.076 Uiso calc R 1 . .
    C C19 0.4521(4) 1.0101(4) 0.3480(3) 0.0418(7) Uani d . 1 . .
    H H19A 0.5941 1.0896 0.3529 0.063 Uiso calc R 1 . .
    H H19B 0.4220 1.0049 0.4373 0.063 Uiso calc R 1 . .
    H H19C 0.3767 1.0654 0.3039 0.063 Uiso calc R 1 . .
    C C20 0.5633(4) 0.9736(4) 0.0803(3) 0.0380(6) Uani d . 1 . .
    C C21 0.7889(4) 1.0689(4) 0.1180(4) 0.0567(9) Uani d . 1 . .
    H H21A 0.8296 1.1136 0.2150 0.068 Uiso calc R 1 . .
    H H21B 0.8434 0.9787 0.0863 0.068 Uiso calc R 1 . .
    C C22 0.5139(5) 1.0757(4) 0.0035(3) 0.0488(8) Uani d . 1 . .
    H H22 0.3828 1.0478 -0.0331 0.059 Uiso calc R 1 . .
    C C23 0.6953(5) 1.2364(4) -0.0143(3) 0.0523(8) Uani d . 1 . .
    O O1 0.0400(5) -0.0230(4) 0.7666(3) 0.0905(10) Uani d . 1 . .
    O O2 0.0392(3) 0.7578(3) 0.2377(2) 0.0497(6) Uani d . 1 . .
    H H2 0.0251 0.7534 0.1566 0.075 Uiso calc R 1 . .
    O O3 0.7324(2) 0.8562(2) 0.33978(19) 0.0392(5) Uani d . 1 . .
    H H3 0.8017 0.8051 0.3095 0.059 Uiso calc R 1 . .
    O O4 0.8586(3) 1.2327(3) 0.0526(2) 0.0610(6) Uani d . 1 . .
    O O5 0.7166(4) 1.3617(4) -0.0773(3) 0.0797(8) Uani d . 1 . .
    O O6 0.9639(4) 0.7538(4) 0.9630(3) 0.0661(7) Uani d D 1 . .
    H H1W 0.979(7) 0.816(5) 0.899(3) 0.105(15) Uiso d D 1 . .
    H H2W 0.901(7) 0.6285(16) 0.937(4) 0.13(2) Uiso d D 1 . .
loop_
    _atom_site_aniso_label
    _atom_site_aniso_U_11
    _atom_site_aniso_U_22
    _atom_site_aniso_U_33
    _atom_site_aniso_U_12
    _atom_site_aniso_U_13
    _atom_site_aniso_U_23
    C1 0.0383(16) 0.0560(19) 0.0500(19) 0.0171(14) 0.0123(14) 0.0255(16)
    C2 0.0578(19) 0.053(2) 0.061(2) 0.0180(16) 0.0204(16) 0.0302(16)
    C3 0.076(2) 0.0477(19) 0.049(2) 0.0266(17) 0.0187(17) 0.0210(16)
    C4 0.070(2) 0.063(2) 0.056(2) 0.0440(18) 0.0204(16) 0.0306(17)
    C5 0.0454(16) 0.0485(17) 0.0328(16) 0.0267(14) 0.0062(12) 0.0149(13)
    C6 0.0421(17) 0.075(2) 0.0494(19) 0.0327(16) 0.0062(14) 0.0296(17)
    C7 0.0332(16) 0.0563(18) 0.0503(18) 0.0265(14) 0.0103(13) 0.0232(15)
    C8 0.0299(13) 0.0342(14) 0.0291(14) 0.0165(11) 0.0042(10) 0.0076(11)
    C9 0.0297(13) 0.0332(14) 0.0311(14) 0.0168(11) 0.0066(10) 0.0099(11)
    C10 0.0342(15) 0.0356(16) 0.0300(15) 0.0179(12) 0.0057(11) 0.0089(12)
    C11 0.0336(15) 0.0534(17) 0.0390(16) 0.0261(13) 0.0104(12) 0.0205(14)
    C12 0.0263(13) 0.0449(16) 0.0383(16) 0.0213(12) 0.0098(11) 0.0166(13)
    C13 0.0309(13) 0.0318(14) 0.0306(15) 0.0156(11) 0.0074(11) 0.0083(11)
    C14 0.0234(13) 0.0334(14) 0.0380(15) 0.0127(11) 0.0087(11) 0.0096(12)
    C15 0.0371(14) 0.0359(15) 0.0399(16) 0.0179(12) 0.0138(12) 0.0093(13)
    C16 0.0528(17) 0.0400(15) 0.0382(17) 0.0183(13) 0.0133(13) 0.0083(13)
    C17 0.0322(13) 0.0384(15) 0.0311(14) 0.0117(12) 0.0056(11) 0.0096(12)
    C18 0.075(2) 0.0529(19) 0.0376(17) 0.0377(18) 0.0189(15) 0.0126(15)
    C19 0.0480(16) 0.0357(15) 0.0439(16) 0.0210(13) 0.0088(13) 0.0076(13)
    C20 0.0429(15) 0.0383(15) 0.0328(15) 0.0169(12) 0.0113(12) 0.0088(12)
    C21 0.0425(18) 0.049(2) 0.074(2) 0.0101(15) 0.0141(15) 0.0295(17)
    C22 0.055(2) 0.0499(18) 0.0475(18) 0.0235(16) 0.0153(14) 0.0210(15)
    C23 0.071(2) 0.0427(18) 0.0470(19) 0.0238(16) 0.0232(17) 0.0179(15)
    O1 0.119(2) 0.0708(17) 0.107(2) 0.0453(16) 0.0475(19) 0.0631(18)
    O2 0.0421(11) 0.0820(15) 0.0485(12) 0.0417(11) 0.0136(10) 0.0331(12)
    O3 0.0267(9) 0.0401(11) 0.0502(12) 0.0131(8) 0.0086(8) 0.0119(9)
    O4 0.0545(14) 0.0495(13) 0.0670(16) 0.0068(10) 0.0171(11) 0.0236(11)
    O5 0.108(2) 0.0596(15) 0.083(2) 0.0347(15) 0.0367(15) 0.0438(14)
    O6 0.0627(15) 0.0775(19) 0.0564(15) 0.0232(15) 0.0116(12) 0.0316(14)
_geom_special_details
;
All e.s.d.'s (except the e.s.d. in the dihedral angle between two l.s. planes)
are estimated using the full covariance matrix. The cell e.s.d.'s are taken
into account individually in the estimation of e.s.d.'s in distances, angles
and torsion angles; correlations between e.s.d.'s in cell parameters are only
used when they are defined by crystal symmetry. An approximate (isotropic)
treatment of cell e.s.d.'s is used for estimating e.s.d.'s involving l.s.
planes.
;
loop_
    _geom_bond_atom_site_label_1
    _geom_bond_atom_site_label_2
    _geom_bond_site_symmetry_2
    _geom_bond_distance
    _geom_bond_publ_flag
    C1 C2 . 1.518(4) ?
    C1 C10 . 1.536(4) ?
    C1 H1A . 0.9700 ?
    C1 H1B . 0.9700 ?
    C2 C3 . 1.487(4) ?
    C2 H2A . 0.9700 ?
    C2 H2B . 0.9700 ?
    C3 O1 . 1.229(4) ?
    C3 C4 . 1.450(5) ?
    C4 C5 . 1.342(4) ?
    C4 H4 . 0.9300 ?
    C5 C6 . 1.497(4) ?
    C5 C10 . 1.523(3) ?
    C6 C7 . 1.527(4) ?
    C6 H6A . 0.9700 ?
    C6 H6B . 0.9700 ?
    C7 C8 . 1.528(4) ?
    C7 H7A . 0.9700 ?
    C7 H7B . 0.9700 ?
    C8 C14 . 1.539(3) ?
    C8 C9 . 1.540(3) ?
    C8 H8 . 0.9800 ?
    C9 C11 . 1.537(3) ?
    C9 C10 . 1.558(3) ?
    C9 H9 . 0.9800 ?
    C10 C18 . 1.544(4) ?
    C11 C12 . 1.510(4) ?
    C11 H11A . 0.9700 ?
    C11 H11B . 0.9700 ?
    C12 O2 . 1.442(3) ?
    C12 C13 . 1.560(3) ?
    C12 H12 . 0.9800 ?
    C13 C19 . 1.526(4) ?
    C13 C14 . 1.555(3) ?
    C13 C17 . 1.567(3) ?
    C14 O3 . 1.448(3) ?
    C14 C15 . 1.523(4) ?
    C15 C16 . 1.538(4) ?
    C15 H15A . 0.9700 ?
    C15 H15B . 0.9700 ?
    C16 C17 . 1.547(4) ?
    C16 H16A . 0.9700 ?
    C16 H16B . 0.9700 ?
    C17 C20 . 1.501(4) ?
    C17 H17 . 0.9800 ?
    C18 H18A . 0.9600 ?
    C18 H18B . 0.9600 ?
    C18 H18C . 0.9600 ?
    C19 H19A . 0.9600 ?
    C19 H19B . 0.9600 ?
    C19 H19C . 0.9600 ?
    C20 C22 . 1.333(4) ?
    C20 C21 . 1.497(4) ?
    C21 O4 . 1.451(3) ?
    C21 H21A . 0.9700 ?
    C21 H21B . 0.9700 ?
    C22 C23 . 1.445(4) ?
    C22 H22 . 0.9300 ?
    C23 O5 . 1.215(4) ?
    C23 O4 . 1.352(4) ?
    O2 H2 . 0.8200 ?
    O3 H3 . 0.8200 ?
    O6 H1W . 0.861(11) ?
    O6 H2W . 0.862(11) ?
loop_
    _geom_angle_atom_site_label_1
    _geom_angle_atom_site_label_2
    _geom_angle_atom_site_label_3
    _geom_angle_site_symmetry_1
    _geom_angle_site_symmetry_3
    _geom_angle
    _geom_angle_publ_flag
    C2 C1 C10 . . 113.8(2) ?
    C2 C1 H1A . . 108.8 ?
    C10 C1 H1A . . 108.8 ?
    C2 C1 H1B . . 108.8 ?
    C10 C1 H1B . . 108.8 ?
    H1A C1 H1B . . 107.7 ?
    C3 C2 C1 . . 111.8(3) ?
    C3 C2 H2A . . 109.3 ?
    C1 C2 H2A . . 109.3 ?
    C3 C2 H2B . . 109.3 ?
    C1 C2 H2B . . 109.3 ?
    H2A C2 H2B . . 107.9 ?
    O1 C3 C4 . . 121.6(3) ?
    O1 C3 C2 . . 121.4(3) ?
    C4 C3 C2 . . 116.9(3) ?
    C5 C4 C3 . . 123.9(3) ?
    C5 C4 H4 . . 118.1 ?
    C3 C4 H4 . . 118.1 ?
    C4 C5 C6 . . 120.8(3) ?
    C4 C5 C10 . . 122.4(3) ?
    C6 C5 C10 . . 116.7(2) ?
    C5 C6 C7 . . 112.2(2) ?
    C5 C6 H6A . . 109.2 ?
    C7 C6 H6A . . 109.2 ?
    C5 C6 H6B . . 109.2 ?
    C7 C6 H6B . . 109.2 ?
    H6A C6 H6B . . 107.9 ?
    C6 C7 C8 . . 111.6(2) ?
    C6 C7 H7A . . 109.3 ?
    C8 C7 H7A . . 109.3 ?
    C6 C7 H7B . . 109.3 ?
    C8 C7 H7B . . 109.3 ?
    H7A C7 H7B . . 108.0 ?
    C7 C8 C14 . . 111.8(2) ?
    C7 C8 C9 . . 110.3(2) ?
    C14 C8 C9 . . 112.24(18) ?
    C7 C8 H8 . . 107.4 ?
    C14 C8 H8 . . 107.4 ?
    C9 C8 H8 . . 107.4 ?
    C11 C9 C8 . . 109.72(19) ?
    C11 C9 C10 . . 112.22(19) ?
    C8 C9 C10 . . 114.26(19) ?
    C11 C9 H9 . . 106.7 ?
    C8 C9 H9 . . 106.7 ?
    C10 C9 H9 . . 106.7 ?
    C5 C10 C1 . . 109.3(2) ?
    C5 C10 C18 . . 107.8(2) ?
    C1 C10 C18 . . 110.2(2) ?
    C5 C10 C9 . . 109.2(2) ?
    C1 C10 C9 . . 108.2(2) ?
    C18 C10 C9 . . 112.1(2) ?
    C12 C11 C9 . . 112.8(2) ?
    C12 C11 H11A . . 109.0 ?
    C9 C11 H11A . . 109.0 ?
    C12 C11 H11B . . 109.0 ?
    C9 C11 H11B . . 109.0 ?
    H11A C11 H11B . . 107.8 ?
    O2 C12 C11 . . 106.0(2) ?
    O2 C12 C13 . . 111.4(2) ?
    C11 C12 C13 . . 113.1(2) ?
    O2 C12 H12 . . 108.7 ?
    C11 C12 H12 . . 108.7 ?
    C13 C12 H12 . . 108.7 ?
    C19 C13 C14 . . 113.6(2) ?
    C19 C13 C12 . . 110.0(2) ?
    C14 C13 C12 . . 108.13(19) ?
    C19 C13 C17 . . 114.5(2) ?
    C14 C13 C17 . . 103.33(19) ?
    C12 C13 C17 . . 106.8(2) ?
    O3 C14 C15 . . 108.79(19) ?
    O3 C14 C8 . . 107.92(19) ?
    C15 C14 C8 . . 116.0(2) ?
    O3 C14 C13 . . 105.59(19) ?
    C15 C14 C13 . . 104.0(2) ?
    C8 C14 C13 . . 113.95(19) ?
    C14 C15 C16 . . 105.1(2) ?
    C14 C15 H15A . . 110.7 ?
    C16 C15 H15A . . 110.7 ?
    C14 C15 H15B . . 110.7 ?
    C16 C15 H15B . . 110.7 ?
    H15A C15 H15B . . 108.8 ?
    C15 C16 C17 . . 107.2(2) ?
    C15 C16 H16A . . 110.3 ?
    C17 C16 H16A . . 110.3 ?
    C15 C16 H16B . . 110.3 ?
    C17 C16 H16B . . 110.3 ?
    H16A C16 H16B . . 108.5 ?
    C20 C17 C16 . . 112.9(2) ?
    C20 C17 C13 . . 116.6(2) ?
    C16 C17 C13 . . 105.62(19) ?
    C20 C17 H17 . . 107.1 ?
    C16 C17 H17 . . 107.1 ?
    C13 C17 H17 . . 107.1 ?
    C10 C18 H18A . . 109.5 ?
    C10 C18 H18B . . 109.5 ?
    H18A C18 H18B . . 109.5 ?
    C10 C18 H18C . . 109.5 ?
    H18A C18 H18C . . 109.5 ?
    H18B C18 H18C . . 109.5 ?
    C13 C19 H19A . . 109.5 ?
    C13 C19 H19B . . 109.5 ?
    H19A C19 H19B . . 109.5 ?
    C13 C19 H19C . . 109.5 ?
    H19A C19 H19C . . 109.5 ?
    H19B C19 H19C . . 109.5 ?
    C22 C20 C21 . . 107.7(2) ?
    C22 C20 C17 . . 125.9(3) ?
    C21 C20 C17 . . 126.4(2) ?
    O4 C21 C20 . . 105.0(2) ?
    O4 C21 H21A . . 110.7 ?
    C20 C21 H21A . . 110.7 ?
    O4 C21 H21B . . 110.7 ?
    C20 C21 H21B . . 110.7 ?
    H21A C21 H21B . . 108.8 ?
    C20 C22 C23 . . 109.6(3) ?
    C20 C22 H22 . . 125.2 ?
    C23 C22 H22 . . 125.2 ?
    O5 C23 O4 . . 120.3(3) ?
    O5 C23 C22 . . 130.4(3) ?
    O4 C23 C22 . . 109.3(2) ?
    C12 O2 H2 . . 109.5 ?
    C14 O3 H3 . . 109.5 ?
    C23 O4 C21 . . 108.4(2) ?
    H1W O6 H2W . . 114.3(19) ?
loop_
    _geom_torsion_atom_site_label_1
    _geom_torsion_atom_site_label_2
    _geom_torsion_atom_site_label_3
    _geom_torsion_atom_site_label_4
    _geom_torsion_site_symmetry_1
    _geom_torsion_site_symmetry_2
    _geom_torsion_site_symmetry_3
    _geom_torsion_site_symmetry_4
    _geom_torsion
    _geom_torsion_publ_flag
    C10 C1 C2 C3 . . . . -54.0(4) ?
    C1 C2 C3 O1 . . . . -153.4(3) ?
    C1 C2 C3 C4 . . . . 29.7(4) ?
    O1 C3 C4 C5 . . . . -177.1(3) ?
    C2 C3 C4 C5 . . . . -0.2(5) ?
    C3 C4 C5 C6 . . . . 170.4(3) ?
    C3 C4 C5 C10 . . . . -6.1(5) ?
    C4 C5 C6 C7 . . . . 131.9(3) ?
    C10 C5 C6 C7 . . . . -51.3(4) ?
    C5 C6 C7 C8 . . . . 53.6(4) ?
    C6 C7 C8 C14 . . . . 179.2(2) ?
    C6 C7 C8 C9 . . . . -55.2(3) ?
    C7 C8 C9 C11 . . . . -178.5(3) ?
    C14 C8 C9 C11 . . . . -53.1(3) ?
    C7 C8 C9 C10 . . . . 54.5(3) ?
    C14 C8 C9 C10 . . . . 179.9(2) ?
    C4 C5 C10 C1 . . . . -17.3(4) ?
    C6 C5 C10 C1 . . . . 166.1(3) ?
    C4 C5 C10 C18 . . . . 102.6(3) ?
    C6 C5 C10 C18 . . . . -74.1(3) ?
    C4 C5 C10 C9 . . . . -135.4(3) ?
    C6 C5 C10 C9 . . . . 47.9(3) ?
    C2 C1 C10 C5 . . . . 46.7(3) ?
    C2 C1 C10 C18 . . . . -71.5(3) ?
    C2 C1 C10 C9 . . . . 165.6(2) ?
    C11 C9 C10 C5 . . . . -175.0(2) ?
    C8 C9 C10 C5 . . . . -49.3(3) ?
    C11 C9 C10 C1 . . . . 66.1(3) ?
    C8 C9 C10 C1 . . . . -168.16(19) ?
    C11 C9 C10 C18 . . . . -55.6(3) ?
    C8 C9 C10 C18 . . . . 70.1(3) ?
    C8 C9 C11 C12 . . . . 55.3(3) ?
    C10 C9 C11 C12 . . . . -176.6(2) ?
    C9 C11 C12 O2 . . . . -179.6(2) ?
    C9 C11 C12 C13 . . . . -57.3(3) ?
    O2 C12 C13 C19 . . . . 48.2(3) ?
    C11 C12 C13 C19 . . . . -71.1(3) ?
    O2 C12 C13 C14 . . . . 172.8(2) ?
    C11 C12 C13 C14 . . . . 53.5(3) ?
    O2 C12 C13 C17 . . . . -76.6(2) ?
    C11 C12 C13 C17 . . . . 164.1(2) ?
    C7 C8 C14 O3 . . . . -64.4(3) ?
    C9 C8 C14 O3 . . . . 171.01(18) ?
    C7 C8 C14 C15 . . . . 57.9(3) ?
    C9 C8 C14 C15 . . . . -66.7(3) ?
    C7 C8 C14 C13 . . . . 178.7(2) ?
    C9 C8 C14 C13 . . . . 54.1(3) ?
    C19 C13 C14 O3 . . . . -48.0(3) ?
    C12 C13 C14 O3 . . . . -170.35(19) ?
    C17 C13 C14 O3 . . . . 76.7(2) ?
    C19 C13 C14 C15 . . . . -162.5(2) ?
    C12 C13 C14 C15 . . . . 75.2(2) ?
    C17 C13 C14 C15 . . . . -37.8(2) ?
    C19 C13 C14 C8 . . . . 70.3(3) ?
    C12 C13 C14 C8 . . . . -52.1(3) ?
    C17 C13 C14 C8 . . . . -165.0(2) ?
    O3 C14 C15 C16 . . . . -75.9(2) ?
    C8 C14 C15 C16 . . . . 162.2(2) ?
    C13 C14 C15 C16 . . . . 36.3(2) ?
    C14 C15 C16 C17 . . . . -20.6(3) ?
    C15 C16 C17 C20 . . . . 125.5(2) ?
    C15 C16 C17 C13 . . . . -3.0(3) ?
    C19 C13 C17 C20 . . . . 22.6(3) ?
    C14 C13 C17 C20 . . . . -101.5(2) ?
    C12 C13 C17 C20 . . . . 144.6(2) ?
    C19 C13 C17 C16 . . . . 148.9(2) ?
    C14 C13 C17 C16 . . . . 24.8(2) ?
    C12 C13 C17 C16 . . . . -89.1(2) ?
    C16 C17 C20 C22 . . . . 124.3(3) ?
    C13 C17 C20 C22 . . . . -113.1(3) ?
    C16 C17 C20 C21 . . . . -52.4(4) ?
    C13 C17 C20 C21 . . . . 70.1(4) ?
    C22 C20 C21 O4 . . . . -0.7(3) ?
    C17 C20 C21 O4 . . . . 176.6(2) ?
    C21 C20 C22 C23 . . . . 0.4(3) ?
    C17 C20 C22 C23 . . . . -176.9(2) ?
    C20 C22 C23 O5 . . . . 179.4(3) ?
    C20 C22 C23 O4 . . . . 0.1(3) ?
    O5 C23 O4 C21 . . . . -179.9(3) ?
    C22 C23 O4 C21 . . . . -0.5(3) ?
    C20 C21 O4 C23 . . . . 0.7(3) ?
loop_
    _geom_hbond_atom_site_label_D
    _geom_hbond_atom_site_label_H
    _geom_hbond_atom_site_label_A
    _geom_hbond_site_symmetry_A
    _geom_hbond_distance_DH
    _geom_hbond_distance_HA
    _geom_hbond_distance_DA
    _geom_hbond_angle_DHA
    O2 H2 O6 1_454 0.82 1.99 2.808(3) 172.7
    O3 H3 O2 1_655 0.82 2.10 2.900(3) 163.6
    O6 H1W O1 1_665 0.861(11) 1.943(11) 2.801(3) 174(4)
    O6 H2W O5 1_546 0.862(11) 1.908(18) 2.741(4) 162(5)
