# Supplementary material for: 12β,14-Dihy­droxy-3-oxo-5β,20(22)-cardenolide monohydrate
Source: Acta Crystallogr Sect E Struct Rep Online. 2010 Oct 2;66(Pt 11):o2704. doi: 10.1107/S1600536810038031 (PMC3009025; doi:10.1107/S1600536810038031)
Supplement: Supplementary file 2 [file e-66-o2704-Isup2.hkl]

# 
# h,k,l, Fc-squared, Fo-squared, sigma(Fo-squared) and status flag 
# 
data_I
_shelx_title ' R100716G1 in P-1' 
_shelx_refln_list_code          4 
_shelx_F_calc_maximum       37.77 
_exptl_crystal_F_000       218.00 
_reflns_d_resolution_high  0.8409 
 
loop_ 
 _symmetry_equiv_pos_as_xyz 
 'x, y, z' 
 
_cell_length_a     7.4017 
_cell_length_b     7.7450 
_cell_length_c    10.2152 
_cell_angle_alpha  99.508 
_cell_angle_beta   94.702 
_cell_angle_gamma 114.967 
 
_shelx_F_squared_multiplier     1.000 
 
loop_ 
 _refln_index_h 
 _refln_index_k 
 _refln_index_l 
 _refln_F_squared_calc 
 _refln_F_squared_meas 
 _refln_F_squared_sigma 
 _refln_observed_status 
   1   0   0      223.22      202.80      1.58 o 
   2   0   0      376.29      352.58      3.55 o 
   3   0   0       26.33       28.53      0.59 o 
   4   0   0      128.04      130.10      4.57 o 
   5   0   0        4.53        4.13      0.31 o 
   6   0   0        1.95        2.00      0.61 o 
   7   0   0        1.31        0.99      0.86 o 
  -8   1   0       33.57       39.12      3.30 o 
  -7   1   0        0.45        0.38      0.55 o 
  -6   1   0       10.62        9.62      1.05 o 
  -5   1   0        7.96        6.71      0.85 o 
  -4   1   0      172.34      170.75      3.86 o 
  -3   1   0      122.72      116.65      3.96 o 
  -2   1   0       37.56       35.52      1.11 o 
   0   1   0      637.92      636.49      4.74 o 
   1   1   0      890.38      938.19     12.93 o 
   2   1   0      970.85     1021.51     11.57 o 
   3   1   0      406.75      410.67      5.07 o 
   4   1   0       11.05       12.10      0.48 o 
   5   1   0       11.72       11.11      0.72 o 
   6   1   0        9.60        8.94      0.74 o 
   7   1   0        4.95        2.51      1.46 o 
  -8   2   0       18.34       17.36      2.32 o 
  -7   2   0       24.64       24.33      3.21 o 
  -6   2   0      194.55      205.83      5.33 o 
  -5   2   0      100.64      100.74      3.08 o 
  -4   2   0       70.89       68.03      1.90 o 
  -3   2   0      913.85      905.88     12.73 o 
  -2   2   0       94.85       92.41      1.01 o 
  -1   2   0      261.12      221.86      3.09 o 
   0   2   0      490.58      440.00      5.59 o 
   1   2   0      839.72      817.73     11.08 o 
   2   2   0      435.16      466.84      5.60 o 
   3   2   0      303.36      309.24      6.09 o 
   4   2   0       23.37       22.84      1.08 o 
   5   2   0        3.49        2.70      1.01 o 
   6   2   0        5.51        4.10      3.51 o 
  -8   3   0       20.20       18.62      1.34 o 
  -7   3   0       47.26       43.63      2.76 o 
  -6   3   0      196.74      212.75      5.30 o 
  -5   3   0       84.45       90.34      3.09 o 
  -4   3   0       52.13       53.28      0.97 o 
  -3   3   0       11.48       11.23      0.43 o 
  -2   3   0       24.86       24.55      0.51 o 
  -1   3   0       43.17       46.03      0.85 o 
   0   3   0       17.72       17.69      0.57 o 
   1   3   0       34.42       33.65      0.64 o 
   2   3   0      127.39      138.16      2.97 o 
   3   3   0       90.35       91.83      2.54 o 
   4   3   0        1.41        0.90      0.49 o 
   5   3   0        4.02        2.39      1.02 o 
   6   3   0        7.12        4.89      3.10 o 
  -8   4   0       12.64       14.26      2.16 o 
  -7   4   0       11.14        9.36      3.79 o 
  -6   4   0       55.27       54.85      1.95 o 
  -5   4   0       76.73       80.86      1.60 o 
  -4   4   0       26.19       26.30      0.80 o 
  -3   4   0      480.49      458.00      5.86 o 
  -2   4   0      165.30      148.18      2.21 o 
  -1   4   0       67.52       62.95      2.47 o 
   0   4   0       88.32       95.08      2.95 o 
   1   4   0       41.93       43.20      0.86 o 
   2   4   0       78.25       72.53      2.08 o 
   3   4   0       21.95       21.46      0.98 o 
   4   4   0        3.85        3.44      1.24 o 
   5   4   0       14.95       13.53      1.16 o 
  -8   5   0        4.46        4.58      1.89 o 
  -7   5   0        5.37        4.83      2.05 o 
  -6   5   0       17.29       15.47      0.66 o 
  -5   5   0       29.20       32.21      1.12 o 
  -4   5   0      198.20      207.91      5.69 o 
  -3   5   0      308.75      286.77      6.43 o 
  -2   5   0       12.47       10.95      0.50 o 
  -1   5   0       25.02       26.12      1.37 o 
   0   5   0       36.74       40.45      3.18 o 
   1   5   0        1.70        1.58      1.23 o 
   2   5   0      108.05      122.65      5.05 o 
   3   5   0        1.42        1.48      1.06 o 
   4   5   0        3.56        2.47      1.47 o 
  -8   6   0        6.96        7.79      3.04 o 
  -7   6   0       14.28       14.25      1.27 o 
  -6   6   0       13.75       13.59      0.83 o 
  -5   6   0       27.43       27.62      1.35 o 
  -4   6   0       66.83       68.60      1.93 o 
  -3   6   0       35.09       33.06      1.16 o 
  -2   6   0       58.11       59.83      1.82 o 
  -1   6   0      109.75      106.19      3.09 o 
   0   6   0        3.04        2.28      1.03 o 
   1   6   0        8.65        9.60      2.20 o 
   2   6   0        2.77        1.83      1.34 o 
   3   6   0        0.61        0.39      0.58 o 
  -8   7   0        0.28        0.44      0.84 o 
  -7   7   0        5.69        4.12      2.59 o 
  -6   7   0        1.91        2.09      0.68 o 
  -5   7   0        8.34        7.65      2.64 o 
  -4   7   0       10.18       10.39      0.92 o 
  -3   7   0        1.36        0.98      0.47 o 
  -2   7   0        7.89        6.72      2.29 o 
  -1   7   0       28.19       26.32      1.65 o 
   0   7   0       30.88       28.91      1.82 o 
   1   7   0        2.53        1.96      1.10 o 
   2   7   0        5.65        4.88      3.07 o 
  -7   8   0        8.82        5.62      3.64 o 
  -6   8   0       13.26       13.25      1.31 o 
  -5   8   0        0.62        0.17      0.84 o 
  -4   8   0        2.27        3.12      1.37 o 
  -3   8   0        6.89        5.84      2.55 o 
  -2   8   0       12.45       11.92      4.99 o 
  -1   8   0       18.83       17.14      2.80 o 
   0   8   0        2.64        2.61      1.35 o 
  -4   9   0        6.29        6.13      3.06 o 
  -3   9   0        1.82        1.80      1.34 o 
   3  -9   1        9.10        6.41      2.70 o 
   4  -9   1        7.91        5.14      3.15 o 
   5  -9   1        6.87        4.97      2.90 o 
   0  -8   1        4.42        4.15      2.21 o 
   1  -8   1       11.04       11.94      1.60 o 
   2  -8   1        4.41        4.82      1.63 o 
   3  -8   1        9.35        7.38      4.01 o 
   4  -8   1        0.69        0.43      1.10 o 
   5  -8   1        2.54        2.70      1.11 o 
   6  -8   1        9.34        9.30      1.75 o 
   7  -8   1       14.14       14.41      2.13 o 
  -2  -7   1        4.00        3.61      1.91 o 
  -1  -7   1       11.57       14.20      1.71 o 
   0  -7   1       22.83       22.63      2.00 o 
   1  -7   1       46.42       45.18      2.38 o 
   2  -7   1        2.87        3.41      1.19 o 
   3  -7   1       34.49       36.16      1.63 o 
   4  -7   1       74.62       79.15      3.99 o 
   5  -7   1        0.78        0.62      0.47 o 
   6  -7   1       14.18       12.96      0.84 o 
   7  -7   1        6.88        7.46      3.37 o 
  -3  -6   1        1.60        1.42      0.64 o 
  -2  -6   1       13.74       14.32      1.52 o 
  -1  -6   1       52.37       55.98      2.97 o 
   0  -6   1       23.25       21.59      1.31 o 
   1  -6   1       57.00       53.43      1.90 o 
   2  -6   1       61.28       58.56      1.72 o 
   3  -6   1        0.69        1.01      0.51 o 
   4  -6   1       10.35        8.81      0.76 o 
   5  -6   1        7.01        7.22      1.87 o 
   6  -6   1       10.95       10.75      0.93 o 
   7  -6   1       20.94       18.17      2.01 o 
   8  -6   1        1.48        1.21      0.75 o 
  -4  -5   1        5.84        4.87      2.32 o 
  -3  -5   1       16.87       15.45      1.75 o 
  -2  -5   1        5.14        5.88      0.54 o 
  -1  -5   1       32.52       34.00      1.97 o 
   0  -5   1       56.19       60.70      2.24 o 
   1  -5   1       75.86       80.45      3.12 o 
   2  -5   1       36.83       37.95      0.80 o 
   3  -5   1       75.91       79.70      1.75 o 
   4  -5   1       47.42       46.02      1.62 o 
   5  -5   1        2.99        3.47      0.51 o 
   6  -5   1        8.33        6.84      0.58 o 
   7  -5   1       26.80       25.22      3.55 o 
   8  -5   1       12.50       12.04      1.67 o 
  -5  -4   1        7.70        7.57      1.51 o 
  -4  -4   1        1.66        1.83      0.65 o 
  -3  -4   1        2.10        2.71      0.90 o 
  -2  -4   1       54.19       51.19      1.54 o 
  -1  -4   1       14.20       13.35      0.40 o 
   0  -4   1      219.74      230.00     11.61 o 
   1  -4   1       50.85       48.74      0.99 o 
   2  -4   1       45.05       49.12      0.95 o 
   3  -4   1      305.70      309.50      3.93 o 
   4  -4   1      137.83      159.75      3.74 o 
   5  -4   1       69.83       72.25      2.99 o 
   6  -4   1       25.73       25.67      1.31 o 
   7  -4   1        0.07        0.48      0.72 o 
   8  -4   1        2.48        2.76      1.43 o 
  -6  -3   1        4.97        2.47      1.79 o 
  -5  -3   1       13.83       14.41      1.09 o 
  -4  -3   1       61.96       60.55      1.61 o 
  -3  -3   1       35.38       35.59      1.24 o 
  -2  -3   1        5.47        5.37      0.32 o 
  -1  -3   1       19.50       18.47      0.47 o 
   0  -3   1      205.99      198.74      2.74 o 
   1  -3   1      153.73      147.02      3.61 o 
   2  -3   1      167.13      156.49      2.99 o 
   3  -3   1     1232.21     1384.58     18.28 o 
   4  -3   1       37.94       41.38      1.35 o 
   5  -3   1       44.71       46.36      0.98 o 
   6  -3   1      151.23      157.58      4.92 o 
   7  -3   1        1.28        1.02      0.78 o 
   8  -3   1        7.57        6.87      1.12 o 
  -6  -2   1        0.28        0.96      1.12 o 
  -5  -2   1        5.68        6.89      0.69 o 
  -4  -2   1       17.00       17.58      0.97 o 
  -3  -2   1      197.23      210.14      4.98 o 
  -2  -2   1      156.11      155.23      3.18 o 
  -1  -2   1      103.33       98.87      1.65 o 
   0  -2   1      138.63      116.04      1.14 o 
   1  -2   1       93.12       83.28      1.43 o 
   2  -2   1      247.31      234.91      5.23 o 
   3  -2   1       42.72       41.00      0.76 o 
   4  -2   1      136.12      142.86      3.58 o 
   5  -2   1      195.23      201.52      4.84 o 
   6  -2   1      472.82      497.62     11.55 o 
   7  -2   1        7.35        5.78      2.18 o 
   8  -2   1       13.20       11.14      1.38 o 
  -7  -1   1        8.05        8.95      1.57 o 
  -6  -1   1        5.87        6.19      0.54 o 
  -5  -1   1       57.53       63.22      2.39 o 
  -4  -1   1       64.05       69.79      1.56 o 
  -3  -1   1     1307.39     1517.51     18.12 o 
  -2  -1   1      536.27      521.20      3.94 o 
  -1  -1   1       29.51       30.76      0.37 o 
   0  -1   1      282.54      273.63      3.08 o 
   1  -1   1      129.05      129.47      2.44 o 
   2  -1   1      252.77      235.85      3.44 o 
   3  -1   1      126.81      123.61      1.60 o 
   4  -1   1       83.35       85.35      1.95 o 
   5  -1   1      266.23      264.19      5.70 o 
   6  -1   1       46.15       49.21      3.58 o 
   7  -1   1        1.89        2.43      1.23 o 
   8  -1   1       23.31       23.59      2.08 o 
  -7   0   1       14.00       16.78      1.23 o 
  -6   0   1        6.71        6.69      0.41 o 
  -5   0   1        3.62        4.23      0.52 o 
  -4   0   1       15.61       18.44      0.56 o 
  -3   0   1      827.52      849.03     12.60 o 
  -2   0   1      511.98      494.78      5.30 o 
  -1   0   1       74.87       67.53      0.76 o 
   0   0   1      249.43      227.87      2.30 o 
   2   0   1       86.73       83.33      1.06 o 
   3   0   1      375.32      376.06      5.61 o 
   4   0   1        6.15        6.01      0.40 o 
   5   0   1        4.96        4.93      0.51 o 
   6   0   1        7.77        6.76      0.77 o 
   7   0   1        0.88        0.33      0.38 o 
  -8   1   1        3.45        2.73      3.44 o 
  -7   1   1        5.73        4.32      1.69 o 
  -6   1   1       59.30       62.57      2.53 o 
  -5   1   1       16.16       17.00      0.93 o 
  -4   1   1       70.72       70.65      1.88 o 
  -3   1   1      101.83       93.05      2.29 o 
   1   1   1      521.99      504.78      3.92 o 
   2   1   1      314.59      288.81      4.10 o 
   3   1   1       85.33       94.63      2.79 o 
   4   1   1        4.39        4.46      0.58 o 
   5   1   1       23.33       21.04      1.20 o 
   6   1   1       16.33       17.28      0.96 o 
   7   1   1        0.23        0.30      0.65 o 
  -8   2   1        9.79       11.01      1.31 o 
  -7   2   1        1.25        2.54      1.19 o 
  -6   2   1       95.12       98.86      2.61 o 
  -5   2   1       28.59       29.86      1.19 o 
  -4   2   1        0.77        1.13      0.59 o 
  -3   2   1       94.54       89.94      2.76 o 
  -2   2   1      372.85      319.54      2.99 o 
  -1   2   1      120.22      105.46      1.96 o 
   0   2   1      269.22      251.30      2.59 o 
   1   2   1       26.37       28.54      0.45 o 
   2   2   1      155.94      151.38      3.58 o 
   3   2   1       31.02       31.33      0.93 o 
   4   2   1       68.10       67.02      1.77 o 
   5   2   1       22.30       21.93      1.25 o 
   6   2   1        5.40        3.83      1.88 o 
  -8   3   1       17.26       17.33      3.44 o 
  -7   3   1        0.89        1.61      1.37 o 
  -6   3   1      205.93      215.27     14.29 o 
  -5   3   1      155.59      172.43      4.80 o 
  -4   3   1        8.62        9.18      0.51 o 
  -3   3   1      141.82      137.12      2.82 o 
  -2   3   1       48.69       50.64      0.83 o 
  -1   3   1      130.99      128.41      4.26 o 
   0   3   1        6.46        6.99      0.26 o 
   1   3   1       49.58       46.46      0.84 o 
   2   3   1      281.27      268.21      7.15 o 
   3   3   1       35.37       37.31      1.15 o 
   4   3   1        2.51        1.65      0.76 o 
   5   3   1        1.33        0.49      0.45 o 
  -8   4   1        5.44        4.33      2.02 o 
  -7   4   1       44.14       42.40      1.98 o 
  -6   4   1       79.87       80.57      2.35 o 
  -5   4   1       24.80       26.35      0.73 o 
  -4   4   1       65.37       63.53      1.44 o 
  -3   4   1       28.51       30.82      0.72 o 
  -2   4   1       15.80       15.03      0.53 o 
  -1   4   1      179.06      174.61      6.80 o 
   0   4   1       42.42       39.80      1.45 o 
   1   4   1       92.78       86.22      3.33 o 
   2   4   1       68.14       69.53      1.14 o 
   3   4   1       35.16       34.77      1.59 o 
   4   4   1       10.74        8.75      1.16 o 
   5   4   1       13.09       13.52      1.20 o 
  -8   5   1        0.59       -0.20      0.92 o 
  -7   5   1       14.86       13.92      1.22 o 
  -6   5   1       46.22       40.40      2.09 o 
  -5   5   1       67.76       66.12      1.75 o 
  -4   5   1      196.94      190.45      7.67 o 
  -3   5   1       46.89       49.61      1.17 o 
  -2   5   1        3.80        3.41      0.34 o 
  -1   5   1       38.46       40.95      2.06 o 
   0   5   1        6.30        5.27      2.26 o 
   1   5   1        2.60        1.62      1.07 o 
   2   5   1       12.72       12.00      1.22 o 
   3   5   1       13.48       14.65      2.26 o 
   4   5   1        7.54        4.76      2.79 o 
  -8   6   1        8.43        8.19      4.10 o 
  -7   6   1        4.09        3.96      1.58 o 
  -6   6   1       31.36       29.65      1.56 o 
  -5   6   1        2.34        3.08      0.94 o 
  -4   6   1      269.99      287.95     13.28 o 
  -3   6   1      101.22      106.53      2.96 o 
  -2   6   1        6.27        6.59      0.59 o 
  -1   6   1        2.71        2.66      1.20 o 
   0   6   1       49.16       47.88      2.58 o 
   1   6   1        7.33        7.61      3.23 o 
   2   6   1        5.29        3.85      1.81 o 
   3   6   1        2.52        2.56      1.37 o 
  -7   7   1        0.80        0.48      0.63 o 
  -6   7   1        2.15        2.07      0.80 o 
  -5   7   1        2.87        3.25      1.18 o 
  -4   7   1       47.41       48.37      1.76 o 
  -3   7   1       82.59       80.51      4.46 o 
  -2   7   1        2.77        2.12      1.06 o 
  -1   7   1       35.45       35.23      2.25 o 
   0   7   1        2.32        2.10      1.49 o 
   1   7   1        0.10        0.72      0.66 o 
  -6   8   1        4.91        3.32      1.80 o 
  -5   8   1        4.65        5.35      1.94 o 
  -4   8   1        3.60        1.41      1.48 o 
  -3   8   1       12.04       12.25      4.09 o 
  -2   8   1        0.52        1.02      1.22 o 
  -1   8   1       31.40       33.39      3.30 o 
   2  -9   2        4.08        3.14      1.80 o 
   3  -9   2        7.48        6.79      2.77 o 
   4  -9   2        4.88        3.83      2.45 o 
   5  -9   2        2.33        3.54      1.56 o 
   0  -8   2        0.82        0.89      0.73 o 
   1  -8   2       18.80       16.46      1.27 o 
   2  -8   2        3.34        2.52      1.11 o 
   3  -8   2        6.76        7.02      2.18 o 
   4  -8   2       49.23       45.59      2.39 o 
   5  -8   2        6.41        5.22      2.11 o 
   6  -8   2       17.92       21.11      1.10 o 
   7  -8   2       13.98       15.57      2.01 o 
  -2  -7   2        1.61        2.08      2.14 o 
  -1  -7   2        2.05        1.60      0.96 o 
   0  -7   2       31.94       31.75      1.99 o 
   1  -7   2       38.46       39.85      2.17 o 
   2  -7   2       31.90       33.13      1.79 o 
   3  -7   2       35.08       37.02      2.70 o 
   4  -7   2       11.29       11.06      1.09 o 
   5  -7   2       17.29       18.74      1.59 o 
   6  -7   2        5.48        3.47      1.12 o 
   7  -7   2        0.87        1.73      0.97 o 
  -3  -6   2        5.25        4.84      3.50 o 
  -2  -6   2       37.20       37.86      1.68 o 
  -1  -6   2       15.71       14.96      1.14 o 
   0  -6   2       85.77       91.35      2.59 o 
   1  -6   2        4.31        4.59      1.79 o 
   2  -6   2        9.19        9.26      0.56 o 
   3  -6   2      115.81      129.25      4.44 o 
   4  -6   2       86.96       88.84      2.21 o 
   5  -6   2       13.92       15.36      0.94 o 
   6  -6   2       10.04        8.53      0.85 o 
   7  -6   2        3.52        4.66      1.89 o 
   8  -6   2        4.62        3.36      2.18 o 
  -4  -5   2        4.24        4.07      3.72 o 
  -3  -5   2       73.36       76.36      4.92 o 
  -2  -5   2       65.40       64.52      1.66 o 
  -1  -5   2       14.60       14.55      0.58 o 
   0  -5   2        1.54        1.29      0.31 o 
   1  -5   2      101.61      107.46      2.26 o 
   2  -5   2       48.22       51.28      1.27 o 
   3  -5   2       24.65       25.83      0.87 o 
   4  -5   2       11.59       11.81      0.72 o 
   5  -5   2       27.37       25.05      1.10 o 
   6  -5   2       28.67       30.16      1.83 o 
   7  -5   2        1.58        1.88      1.00 o 
   8  -5   2        7.80        6.21      2.70 o 
  -5  -4   2        1.27        1.67      1.31 o 
  -4  -4   2        3.18        1.91      0.79 o 
  -3  -4   2        5.06        4.77      0.55 o 
  -2  -4   2       17.76       17.96      0.75 o 
  -1  -4   2       31.13       32.86      0.55 o 
   0  -4   2        3.28        3.62      0.30 o 
   1  -4   2      177.86      173.27      3.22 o 
   2  -4   2      114.12      114.24      3.04 o 
   3  -4   2      183.25      183.95      3.71 o 
   4  -4   2       27.87       27.54      0.96 o 
   5  -4   2       38.91       37.36      1.29 o 
   6  -4   2       39.00       38.49      2.44 o 
   7  -4   2        0.04        0.08      0.61 o 
   8  -4   2        4.31        3.61      2.38 o 
  -6  -3   2        0.04        0.38      0.82 o 
  -5  -3   2       15.86       15.43      2.48 o 
  -4  -3   2       21.74       20.83      0.93 o 
  -3  -3   2       45.63       50.55      1.59 o 
  -2  -3   2       11.10       10.78      0.38 o 
  -1  -3   2      138.13      138.90      3.44 o 
   0  -3   2       14.64       16.53      0.46 o 
   1  -3   2        6.63        6.49      0.25 o 
   2  -3   2      107.22      108.84      1.59 o 
   3  -3   2      853.91      950.50     18.45 o 
   4  -3   2      144.53      158.92      3.17 o 
   5  -3   2       22.26       23.84      0.74 o 
   6  -3   2       40.08       39.04      1.61 o 
   7  -3   2        4.83        4.44      1.72 o 
   8  -3   2        3.70        3.31      1.66 o 
  -6  -2   2        4.92        5.34      3.98 o 
  -5  -2   2       33.58       27.62      1.57 o 
  -4  -2   2       33.60       35.15      1.30 o 
  -3  -2   2       56.37       62.83      1.38 o 
  -2  -2   2       83.82       82.10      1.87 o 
  -1  -2   2      159.53      165.57      2.35 o 
   0  -2   2       91.87       84.62      1.33 o 
   1  -2   2       14.53       14.71      0.30 o 
   2  -2   2     1426.56     1543.15     21.22 o 
   3  -2   2      153.23      170.61      2.68 o 
   4  -2   2       74.06       77.96      2.09 o 
   5  -2   2       97.64       96.42      1.94 o 
   6  -2   2      109.13      110.47      3.97 o 
   7  -2   2        0.11        0.55      0.61 o 
   8  -2   2        0.26        0.14      0.41 o 
  -7  -1   2        8.97        8.47      1.14 o 
  -6  -1   2       25.29       19.72      0.76 o 
  -5  -1   2       57.75       65.65      1.28 o 
  -4  -1   2       38.08       40.26      0.69 o 
  -3  -1   2      313.03      276.07      7.39 o 
  -2  -1   2       73.71       68.43      0.82 o 
  -1  -1   2      197.60      156.89      3.38 o 
   0  -1   2      565.31      559.64      6.44 o 
   1  -1   2       89.95       67.66      1.22 o 
   2  -1   2       86.52       78.62      1.72 o 
   3  -1   2      105.08      112.60      2.26 o 
   4  -1   2        6.43        6.58      0.33 o 
   5  -1   2      176.43      206.92      5.95 o 
   6  -1   2      217.50      222.21      6.03 o 
   7  -1   2        8.22        8.08      1.33 o 
  -7   0   2        2.19        1.49      0.98 o 
  -6   0   2       14.46       12.42      1.05 o 
  -5   0   2       46.35       50.78      1.48 o 
  -4   0   2       85.69       93.41      3.41 o 
  -3   0   2      346.00      381.27      4.90 o 
  -2   0   2      286.34      267.44      4.29 o 
  -1   0   2      608.82      566.96      4.25 o 
   0   0   2      378.30      341.41      7.13 o 
   1   0   2     1016.89     1147.48     17.95 o 
   2   0   2       67.15       64.55      1.27 o 
   3   0   2      198.57      202.76      3.22 o 
   4   0   2       78.65       78.82      1.84 o 
   5   0   2       57.00       60.21      2.27 o 
   6   0   2       11.98       12.99      1.02 o 
   7   0   2        5.36        5.45      2.76 o 
  -8   1   2        6.99        4.60      2.85 o 
  -7   1   2       15.76       17.51      1.70 o 
  -6   1   2       60.54       66.35      2.34 o 
  -5   1   2        4.62        5.21      1.31 o 
  -4   1   2       18.57       17.14      0.35 o 
  -3   1   2        3.56        3.58      0.23 o 
  -2   1   2      406.68      364.81      2.83 o 
   0   1   2     1141.73     1252.60     16.05 o 
   1   1   2      297.63      286.20      5.70 o 
   2   1   2       41.57       37.77      0.86 o 
   3   1   2       98.03      110.59      2.98 o 
   4   1   2       26.55       28.05      1.35 o 
   5   1   2        5.19        4.20      1.61 o 
   6   1   2       15.07       16.02      1.09 o 
   7   1   2        7.05        5.91      3.54 o 
  -8   2   2        8.91        5.57      3.35 o 
  -7   2   2        3.49        2.83      1.26 o 
  -6   2   2        9.39        9.96      1.06 o 
  -5   2   2        3.93        3.98      1.67 o 
  -4   2   2       41.93       38.93      1.62 o 
  -3   2   2       14.44       14.42      0.39 o 
  -2   2   2      128.68      117.51      2.11 o 
   0   2   2       17.86       15.13      0.46 o 
   1   2   2       65.90       63.23      1.25 o 
   2   2   2       22.03       23.02      1.56 o 
   3   2   2       53.66       56.53      1.73 o 
   4   2   2       53.10       59.61      1.61 o 
   5   2   2       33.04       31.89      1.24 o 
   6   2   2        5.08        3.65      1.58 o 
  -8   3   2        9.47       10.02      1.54 o 
  -7   3   2        0.45        0.72      0.57 o 
  -6   3   2        1.59        2.07      1.30 o 
  -5   3   2      183.18      160.01     13.38 o 
  -4   3   2      142.88      142.11      3.28 o 
  -3   3   2      126.88      124.53      3.46 o 
  -2   3   2      128.81      137.61      2.46 o 
  -1   3   2      341.04      359.06     10.21 o 
   0   3   2      153.21      168.70      3.05 o 
   1   3   2       57.32       58.53      1.38 o 
   2   3   2      184.46      183.80      8.06 o 
   3   3   2        9.96        8.92      0.94 o 
   4   3   2       19.33       19.08      1.09 o 
   5   3   2        0.83        0.28      0.41 o 
  -8   4   2       16.72       16.64      1.96 o 
  -7   4   2       78.29       81.87      3.58 o 
  -6   4   2       39.22       37.38      2.64 o 
  -5   4   2       28.43       31.36      1.12 o 
  -4   4   2       50.84       49.93      1.26 o 
  -3   4   2      129.13      124.46      2.70 o 
  -2   4   2       76.51       86.44      1.74 o 
  -1   4   2       22.57       25.41      0.88 o 
   0   4   2       57.92       61.34      1.44 o 
   1   4   2       67.49       67.68      1.94 o 
   2   4   2      184.97      197.62      7.97 o 
   3   4   2       48.28       46.89      1.43 o 
   4   4   2        5.02        2.58      1.31 o 
  -8   5   2        3.34        2.58      2.46 o 
  -7   5   2       57.50       58.38      2.14 o 
  -6   5   2       53.08       55.55      2.55 o 
  -5   5   2        2.04        1.79      0.61 o 
  -4   5   2        3.34        3.37      0.85 o 
  -3   5   2       57.97       58.82      1.57 o 
  -2   5   2        5.70        4.72      0.43 o 
  -1   5   2       17.13       15.27      0.87 o 
   0   5   2        7.45        9.30      1.35 o 
   1   5   2       47.85       49.55      3.10 o 
   2   5   2       79.96       75.07      2.69 o 
   3   5   2        5.91        4.69      2.70 o 
  -8   6   2        0.03        0.15      0.90 o 
  -7   6   2        8.50        8.42      3.57 o 
  -6   6   2       49.25       49.24      1.60 o 
  -5   6   2        4.40        4.32      1.46 o 
  -4   6   2      103.22      102.37      2.50 o 
  -3   6   2       23.27       22.03      0.81 o 
  -2   6   2       21.48       21.70      0.72 o 
  -1   6   2        8.82        8.07      3.52 o 
   0   6   2        7.26        5.36      2.91 o 
   1   6   2       22.52       23.34      2.27 o 
   2   6   2        1.16        1.04      0.90 o 
  -7   7   2        2.82        2.86      1.05 o 
  -6   7   2       30.93       33.20      1.25 o 
  -5   7   2        5.57        3.83      1.94 o 
  -4   7   2       74.69       76.48      1.85 o 
  -3   7   2       19.06       19.07      1.98 o 
  -2   7   2        5.96        5.84      2.67 o 
  -1   7   2       11.81       10.57      2.81 o 
   0   7   2        6.21        3.61      2.05 o 
   1   7   2        7.47        7.18      1.59 o 
  -6   8   2        1.09        1.21      0.81 o 
  -5   8   2        1.86        2.34      1.54 o 
  -4   8   2       16.66       15.82      1.92 o 
  -3   8   2       22.73       20.76      1.62 o 
  -2   8   2        4.44        3.09      1.61 o 
  -1   8   2        2.06        1.01      1.25 o 
   2  -9   3        1.48        1.02      0.75 o 
   3  -9   3       10.30       11.27      2.11 o 
   4  -9   3        3.48        3.06      1.57 o 
   5  -9   3        4.12        2.79      1.98 o 
   0  -8   3       33.93       35.96      1.83 o 
   1  -8   3       18.59       20.04      2.47 o 
   2  -8   3       21.62       24.06      1.48 o 
   3  -8   3        9.89        9.64      4.23 o 
   4  -8   3        5.57        4.41      1.72 o 
   5  -8   3        3.04        2.76      0.88 o 
   6  -8   3        1.57        1.90      0.85 o 
  -2  -7   3        3.07        3.53      2.99 o 
  -1  -7   3       23.51       27.84      1.68 o 
   0  -7   3        6.19        5.82      2.24 o 
   1  -7   3       13.85       13.17      1.11 o 
   2  -7   3       37.33       36.78      1.46 o 
   3  -7   3      206.36      222.20      6.55 o 
   4  -7   3       87.38       91.76      2.23 o 
   5  -7   3        6.24        6.52      0.98 o 
   6  -7   3       29.65       32.24      1.22 o 
   7  -7   3        1.95        1.59      0.80 o 
  -3  -6   3        3.97        4.25      2.26 o 
  -2  -6   3       11.45       10.80      1.57 o 
  -1  -6   3       33.05       32.29      1.82 o 
   0  -6   3       31.46       30.98      0.97 o 
   1  -6   3        2.12        2.04      0.30 o 
   2  -6   3       86.17       91.62      2.61 o 
   3  -6   3       10.10        9.34      0.80 o 
   4  -6   3        7.75        8.69      0.86 o 
   5  -6   3        6.58        4.69      1.43 o 
   6  -6   3        3.85        2.12      0.78 o 
   7  -6   3        1.05        0.26      0.81 o 
   8  -6   3        4.40        3.72      2.00 o 
  -4  -5   3        2.35        1.57      1.80 o 
  -3  -5   3       14.91       14.47      0.86 o 
  -2  -5   3      181.86      190.89      8.59 o 
  -1  -5   3       55.66       56.85      1.06 o 
   0  -5   3       67.94       67.18      1.53 o 
   1  -5   3        1.30        1.78      0.43 o 
   2  -5   3        0.95        1.18      0.46 o 
   3  -5   3       34.81       36.52      1.19 o 
   4  -5   3       25.34       25.00      1.16 o 
   5  -5   3       39.29       46.83      1.24 o 
   6  -5   3       27.55       27.48      1.28 o 
   7  -5   3        7.34        7.26      2.86 o 
   8  -5   3       23.41       22.72      2.01 o 
  -5  -4   3        1.49        1.37      0.77 o 
  -4  -4   3        0.69        1.12      0.53 o 
  -3  -4   3       86.62       91.43      2.11 o 
  -2  -4   3       55.68       58.28      1.73 o 
  -1  -4   3       28.93       32.26      0.56 o 
   0  -4   3       74.27       74.55      1.58 o 
   1  -4   3        5.82        6.33      0.39 o 
   2  -4   3      169.24      158.53      2.63 o 
   3  -4   3        7.29        7.73      0.53 o 
   4  -4   3       85.38       86.04      2.49 o 
   5  -4   3        0.85        0.61      0.26 o 
   6  -4   3       18.83       18.75      1.25 o 
   7  -4   3        5.57        4.67      2.42 o 
   8  -4   3       33.14       34.32      2.05 o 
  -6  -3   3        1.45        2.25      2.10 o 
  -5  -3   3        8.66        5.96      0.85 o 
  -4  -3   3        0.04        0.24      0.34 o 
  -3  -3   3       14.08       12.73      0.63 o 
  -2  -3   3       13.21       14.11      0.65 o 
  -1  -3   3      219.60      201.10      2.94 o 
   0  -3   3      405.98      396.99      5.17 o 
   1  -3   3      248.77      234.03      3.22 o 
   2  -3   3        4.93        6.06      0.31 o 
   3  -3   3      142.87      139.64      2.18 o 
   4  -3   3       19.68       19.25      0.64 o 
   5  -3   3       16.15       15.57      0.71 o 
   6  -3   3       53.11       55.39      1.74 o 
   7  -3   3        6.22        6.30      2.90 o 
   8  -3   3        0.93        0.73      0.61 o 
  -6  -2   3        0.32        0.30      0.63 o 
  -5  -2   3        2.68        2.34      1.05 o 
  -4  -2   3       46.77       50.05      1.49 o 
  -3  -2   3       43.89       45.83      1.06 o 
  -2  -2   3       80.39       81.51      3.07 o 
  -1  -2   3      229.66      209.99      3.78 o 
   0  -2   3      184.60      179.03      2.39 o 
   1  -2   3      229.12      209.15      3.63 o 
   2  -2   3        9.95        9.24      0.41 o 
   3  -2   3      855.31      940.00     13.85 o 
   4  -2   3       49.36       49.23      1.22 o 
   5  -2   3       45.86       46.88      1.44 o 
   6  -2   3        1.96        1.79      0.65 o 
   7  -2   3        3.84        2.67      1.58 o 
   8  -2   3        0.03        0.38      0.32 o 
  -7  -1   3        1.73        1.30      1.18 o 
  -6  -1   3        8.95        7.38      1.11 o 
  -5  -1   3       90.89       82.93      2.19 o 
  -4  -1   3       15.87       14.38      0.42 o 
  -3  -1   3        0.84        1.03      0.31 o 
  -2  -1   3      399.06      363.69      4.81 o 
  -1  -1   3      151.68      132.24      1.17 o 
   0  -1   3      357.29      331.33      3.86 o 
   1  -1   3      315.91      290.50      3.63 o 
   2  -1   3       11.82       11.42      0.30 o 
   3  -1   3        9.59       10.04      0.45 o 
   4  -1   3       34.20       39.43      1.10 o 
   5  -1   3       84.01       87.04      1.59 o 
   6  -1   3       12.96       12.70      0.97 o 
   7  -1   3        4.12        4.59      2.19 o 
  -7   0   3       11.57        8.30      0.90 o 
  -6   0   3       92.88       84.57      4.05 o 
  -5   0   3        8.81        9.77      0.49 o 
  -4   0   3       52.54       55.71      1.14 o 
  -3   0   3      110.69       96.91      2.24 o 
  -2   0   3       90.36       81.16      1.74 o 
  -1   0   3        9.87        8.70      0.25 o 
   0   0   3     1226.85     1349.57     33.27 o 
   1   0   3      122.90      113.10      1.66 o 
   2   0   3       11.64       11.76      0.45 o 
   3   0   3      119.60      132.86      2.18 o 
   4   0   3       21.11       20.51      0.99 o 
   5   0   3      149.03      157.51      3.02 o 
   6   0   3       15.17       13.30      0.92 o 
   7   0   3        3.39        1.77      1.26 o 
  -8   1   3        5.02        4.11      2.29 o 
  -7   1   3       17.12       15.94      0.97 o 
  -6   1   3       35.45       34.38      1.56 o 
  -5   1   3       19.12       20.60      0.55 o 
  -4   1   3      218.87      216.21      5.43 o 
  -3   1   3        8.65        8.77      0.34 o 
  -2   1   3        4.06        4.32      0.23 o 
  -1   1   3      815.01      823.70      5.27 o 
   0   1   3      650.83      642.67      4.46 o 
   1   1   3      248.68      238.33      3.40 o 
   2   1   3       33.19       37.37      1.03 o 
   3   1   3       13.93       13.84      0.72 o 
   4   1   3       71.15       72.62      1.72 o 
   5   1   3       35.90       39.76      1.48 o 
   6   1   3        8.54        4.24      1.67 o 
  -8   2   3       10.05       12.28      1.71 o 
  -7   2   3        5.55        5.47      2.08 o 
  -6   2   3        6.07        6.97      1.16 o 
  -5   2   3       46.90       41.88      0.94 o 
  -4   2   3        8.17        8.57      0.32 o 
  -3   2   3       47.87       45.04      0.81 o 
  -2   2   3      616.04      598.64      7.07 o 
  -1   2   3      138.59      133.66      3.24 o 
   0   2   3      861.31      932.81     14.76 o 
   1   2   3      230.14      214.54      3.57 o 
   2   2   3      131.06      134.29      3.51 o 
   3   2   3       10.34       11.07      0.82 o 
   4   2   3       18.29       14.93      1.11 o 
   5   2   3        9.57        9.74      1.38 o 
   6   2   3        1.72        1.10      0.75 o 
  -8   3   3        2.20        1.78      1.22 o 
  -7   3   3       34.57       36.08      2.30 o 
  -6   3   3        4.28        4.81      1.98 o 
  -5   3   3        9.50        8.98      0.50 o 
  -4   3   3       22.03       22.34      0.61 o 
  -3   3   3       56.84       64.98      1.28 o 
  -2   3   3      446.06      416.70      7.82 o 
  -1   3   3      555.80      587.41     20.14 o 
   0   3   3      184.49      199.31      4.92 o 
   1   3   3       45.99       46.05      1.23 o 
   2   3   3       67.26       77.15      3.19 o 
   3   3   3       41.03       38.89      1.43 o 
   4   3   3        3.18        2.87      1.23 o 
   5   3   3        1.84        1.89      0.91 o 
  -8   4   3        0.73        1.33      0.94 o 
  -7   4   3       26.22       25.48      1.76 o 
  -6   4   3       27.02       28.39      1.43 o 
  -5   4   3       16.29       16.50      0.79 o 
  -4   4   3       17.70       18.25      1.05 o 
  -3   4   3       72.65       82.24      3.64 o 
  -2   4   3       28.77       31.25      0.82 o 
  -1   4   3       70.48       79.39      1.86 o 
   0   4   3       53.37       59.16      1.37 o 
   1   4   3       29.20       32.10      1.62 o 
   2   4   3      104.43      104.46      3.32 o 
   3   4   3        0.60        0.65      0.62 o 
   4   4   3        1.39        1.09      0.83 o 
  -8   5   3        7.67        6.38      3.49 o 
  -7   5   3       46.11       45.84      2.41 o 
  -6   5   3        4.94        4.64      0.56 o 
  -5   5   3       33.86       32.54      1.24 o 
  -4   5   3       79.80       80.33      1.86 o 
  -3   5   3        4.95        5.77      1.53 o 
  -2   5   3        4.59        4.82      1.15 o 
  -1   5   3       53.53       57.86      1.19 o 
   0   5   3       83.96       82.01      4.65 o 
   1   5   3        5.72        5.41      1.74 o 
   2   5   3       23.26       24.06      1.90 o 
   3   5   3       13.42       10.76      2.83 o 
  -8   6   3        0.83        0.32      0.44 o 
  -7   6   3        9.09        8.48      1.94 o 
  -6   6   3        3.35        2.37      0.94 o 
  -5   6   3        4.94        3.49      1.30 o 
  -4   6   3       18.63       15.64      1.00 o 
  -3   6   3        3.02        2.01      0.99 o 
  -2   6   3        0.72        0.62      0.94 o 
  -1   6   3       22.85       20.55      1.91 o 
   0   6   3        6.24        5.82      3.28 o 
   1   6   3        7.55        6.70      4.43 o 
   2   6   3       17.49       16.08      3.55 o 
  -7   7   3        1.59        2.23      1.86 o 
  -6   7   3       17.57       16.86      1.23 o 
  -5   7   3        2.43        1.55      0.89 o 
  -4   7   3       10.20        7.79      2.81 o 
  -3   7   3        0.17       -0.19      0.80 o 
  -2   7   3        3.24        3.07      1.28 o 
  -1   7   3        0.51        0.93      1.12 o 
   0   7   3        1.86        2.09      1.48 o 
  -6   8   3        1.07        0.77      0.74 o 
  -5   8   3       13.38       11.61      1.59 o 
  -4   8   3       23.28       22.13      1.68 o 
  -3   8   3        6.56        5.25      2.75 o 
  -2   8   3        0.64        0.38      0.55 o 
   3  -9   4        6.04        4.66      2.84 o 
   4  -9   4        0.14        0.51      0.58 o 
   0  -8   4       22.70       25.73      2.57 o 
   1  -8   4       55.52       58.96      2.09 o 
   2  -8   4        8.92        8.88      1.52 o 
   3  -8   4       15.95       17.16      1.35 o 
   4  -8   4        2.20        1.79      0.74 o 
   5  -8   4        2.17        2.41      0.96 o 
   6  -8   4        2.55        1.86      0.86 o 
  -2  -7   4        2.45        2.69      1.42 o 
  -1  -7   4        5.71        6.96      4.85 o 
   0  -7   4       79.35       78.53      2.76 o 
   1  -7   4        4.88        4.23      1.82 o 
   2  -7   4       27.84       26.57      1.41 o 
   3  -7   4        0.89        1.08      0.57 o 
   4  -7   4       56.92       52.25      1.58 o 
   5  -7   4        0.02        0.26      0.50 o 
   6  -7   4       13.42       15.40      0.99 o 
   7  -7   4        4.62        3.75      1.76 o 
  -3  -6   4        1.47        2.42      1.32 o 
  -2  -6   4        5.00        3.72      1.97 o 
  -1  -6   4        9.66        9.80      0.67 o 
   0  -6   4       43.89       42.10      2.50 o 
   1  -6   4       49.18       52.51      1.51 o 
   2  -6   4       13.16       13.82      0.79 o 
   3  -6   4      243.41      257.94      4.99 o 
   4  -6   4       54.15       56.82      3.61 o 
   5  -6   4       10.03       11.44      0.97 o 
   6  -6   4        2.58        3.33      1.49 o 
   7  -6   4        6.79        5.29      2.77 o 
  -4  -5   4        9.63        8.99      5.06 o 
  -3  -5   4       15.34       15.90      2.08 o 
  -2  -5   4       12.02       10.82      0.70 o 
  -1  -5   4       94.46       94.57      1.30 o 
   0  -5   4       37.86       39.81      1.14 o 
   1  -5   4       71.43       77.86      1.69 o 
   2  -5   4       44.72       46.12      1.36 o 
   3  -5   4        0.80        1.88      0.72 o 
   4  -5   4        1.83        0.92      0.65 o 
   5  -5   4       23.32       19.70      0.88 o 
   6  -5   4        1.19        0.59      0.36 o 
   7  -5   4        8.52        8.51      3.84 o 
   8  -5   4        1.26        0.09      0.82 o 
  -5  -4   4        2.60        2.46      1.11 o 
  -4  -4   4        1.86        2.94      1.54 o 
  -3  -4   4      265.77      275.08     16.11 o 
  -2  -4   4        2.68        1.96      0.49 o 
  -1  -4   4       75.54       75.31      1.43 o 
   0  -4   4       98.14      101.51      1.97 o 
   1  -4   4      149.17      165.15      5.09 o 
   2  -4   4       95.95       95.18      2.48 o 
   3  -4   4       65.39       66.92      1.92 o 
   4  -4   4       23.17       20.38      0.91 o 
   5  -4   4        2.13        2.28      1.02 o 
   6  -4   4        0.55        0.24      0.31 o 
   7  -4   4        4.29        3.76      1.72 o 
   8  -4   4        8.67       12.48      3.17 o 
  -6  -3   4        5.82        5.47      3.83 o 
  -5  -3   4        8.69        8.83      0.95 o 
  -4  -3   4       34.51       34.00      1.46 o 
  -3  -3   4       92.96       96.93      2.57 o 
  -2  -3   4       22.06       22.03      0.63 o 
  -1  -3   4      167.74      165.39      4.79 o 
   0  -3   4       95.73       98.78      2.70 o 
   1  -3   4       27.03       29.06      0.76 o 
   2  -3   4      105.24      110.20      2.04 o 
   3  -3   4       38.15       40.33      1.40 o 
   4  -3   4       15.62       16.92      0.81 o 
   5  -3   4        6.61        6.46      0.83 o 
   6  -3   4        9.76        8.80      0.63 o 
   7  -3   4        0.39        0.70      0.52 o 
  -6  -2   4        4.92        3.31      2.37 o 
  -5  -2   4        5.05        5.43      0.47 o 
  -4  -2   4        7.02        6.85      0.34 o 
  -3  -2   4       18.52       17.15      0.33 o 
  -2  -2   4       38.82       35.75      1.27 o 
  -1  -2   4      286.04      302.11     17.25 o 
   0  -2   4      644.69      682.39      8.59 o 
   1  -2   4      251.64      235.98      4.41 o 
   2  -2   4       15.53       14.79      0.60 o 
   3  -2   4       32.78       33.13      1.12 o 
   4  -2   4       11.55        9.75      0.72 o 
   5  -2   4       10.96       11.03      1.51 o 
   6  -2   4       27.74       30.01      1.21 o 
   7  -2   4        0.72        0.96      1.13 o 
  -7  -1   4        1.82        0.46      0.77 o 
  -6  -1   4       19.92       19.64      1.11 o 
  -5  -1   4        2.77        2.86      0.89 o 
  -4  -1   4        1.55        1.71      0.33 o 
  -3  -1   4       49.99       48.14      0.76 o 
  -2  -1   4      256.42      239.01      4.54 o 
  -1  -1   4      804.31      823.58     14.19 o 
   0  -1   4      636.90      692.31     12.79 o 
   1  -1   4      321.25      302.70      9.25 o 
   2  -1   4      117.82      121.70      2.49 o 
   3  -1   4        3.92        3.42      0.60 o 
   4  -1   4       42.00       41.20      1.74 o 
   5  -1   4       19.74       19.45      0.85 o 
   6  -1   4       10.12       10.22      0.88 o 
   7  -1   4        5.73        3.88      2.02 o 
  -7   0   4        3.70        3.53      1.64 o 
  -6   0   4       67.08       65.47      3.20 o 
  -5   0   4        3.29        2.84      0.28 o 
  -4   0   4       16.38       17.14      0.44 o 
  -3   0   4      114.30      106.05      2.56 o 
  -2   0   4       62.72       66.45      1.14 o 
  -1   0   4      141.89      129.17      2.25 o 
   0   0   4      157.37      152.77      1.92 o 
   1   0   4      330.04      315.92      5.93 o 
   2   0   4      138.64      142.91      2.85 o 
   3   0   4       78.13       85.77      2.35 o 
   4   0   4        0.10        0.14      0.49 o 
   5   0   4       40.70       40.86      1.71 o 
   6   0   4        2.26        1.38      0.78 o 
  -8   1   4       10.08        8.05      8.19 o 
  -7   1   4       50.93       55.67      2.36 o 
  -6   1   4       94.22       93.76      3.45 o 
  -5   1   4       35.84       37.54      1.18 o 
  -4   1   4        0.31        0.23      0.16 o 
  -3   1   4      224.52      215.28      3.39 o 
  -2   1   4       97.00       97.17      2.99 o 
  -1   1   4      666.97      680.73      8.02 o 
   0   1   4       97.37      108.59      1.87 o 
   1   1   4       66.76       73.98      1.43 o 
   2   1   4        6.47        6.74      0.73 o 
   3   1   4        0.78        0.50      0.52 o 
   4   1   4        9.71       10.20      1.49 o 
   5   1   4       65.41       66.07      2.08 o 
   6   1   4        0.91        1.10      0.74 o 
  -8   2   4        4.46        4.04      2.37 o 
  -7   2   4       13.05       12.86      1.81 o 
  -6   2   4       14.19       13.64      1.71 o 
  -5   2   4       34.79       34.92      1.21 o 
  -4   2   4       16.71       16.93      0.49 o 
  -3   2   4       53.94       52.52      1.11 o 
  -2   2   4       57.36       62.66      1.54 o 
  -1   2   4       75.89       73.59      1.56 o 
   0   2   4      120.54      123.64      2.14 o 
   1   2   4        6.31        5.60      0.55 o 
   2   2   4       10.76       11.07      1.19 o 
   3   2   4        7.23        8.05      2.57 o 
   4   2   4       18.45       22.45      1.30 o 
   5   2   4        1.60        0.81      0.49 o 
  -8   3   4        1.78        1.43      1.20 o 
  -7   3   4        5.14        4.05      1.45 o 
  -6   3   4        7.19        7.99      0.73 o 
  -5   3   4        5.46        5.07      0.44 o 
  -4   3   4       70.31       69.41      1.94 o 
  -3   3   4       13.25       12.79      0.71 o 
  -2   3   4      297.00      262.86      6.96 o 
  -1   3   4      267.68      277.79      5.41 o 
   0   3   4        1.90        0.81      0.40 o 
   1   3   4       15.80       15.30      0.97 o 
   2   3   4      111.21      116.61      2.34 o 
   3   3   4        7.18        7.56      1.05 o 
   4   3   4        4.44        3.48      1.36 o 
   5   3   4        6.62        6.99      1.59 o 
  -8   4   4        1.07        0.33      0.78 o 
  -7   4   4       23.97       22.70      1.43 o 
  -6   4   4       58.59       59.61      2.41 o 
  -5   4   4        7.21        6.84      0.80 o 
  -4   4   4       88.21       89.50      3.78 o 
  -3   4   4       36.82       35.49      1.37 o 
  -2   4   4        1.04        1.00      0.71 o 
  -1   4   4       33.55       35.63      1.13 o 
   0   4   4       13.86       15.25      0.90 o 
   1   4   4       11.93       11.77      0.85 o 
   2   4   4       20.69       19.47      0.95 o 
   3   4   4        8.01        5.30      3.29 o 
   4   4   4        1.47        0.89      0.95 o 
  -8   5   4        9.84        6.53      4.06 o 
  -7   5   4       13.55       15.66      1.40 o 
  -6   5   4        3.13        2.86      1.06 o 
  -5   5   4       26.34       27.97      1.48 o 
  -4   5   4       50.54       55.89      2.24 o 
  -3   5   4       13.22       11.62      0.97 o 
  -2   5   4        6.61        5.03      0.92 o 
  -1   5   4       17.78       17.38      0.90 o 
   0   5   4       21.23       22.77      1.65 o 
   1   5   4       25.70       29.09      2.06 o 
   2   5   4        7.02        3.89      2.40 o 
   3   5   4        6.08        4.31      2.43 o 
  -7   6   4        8.39        7.02      3.42 o 
  -6   6   4        5.15        4.38      1.17 o 
  -5   6   4        4.01        2.24      0.80 o 
  -4   6   4        2.45        1.96      0.68 o 
  -3   6   4        0.70        1.13      0.57 o 
  -2   6   4       12.18       10.14      1.31 o 
  -1   6   4       14.89       14.45      1.79 o 
   0   6   4        1.50        0.56      0.75 o 
   1   6   4        7.73        7.23      3.58 o 
  -7   7   4        3.22        2.41      2.06 o 
  -6   7   4        0.76        0.85      0.54 o 
  -5   7   4        5.36        4.94      1.80 o 
  -4   7   4       11.93       12.44      2.14 o 
  -3   7   4        8.49        8.92      2.06 o 
  -2   7   4        0.32        0.69      0.82 o 
  -1   7   4        2.46        2.44      1.62 o 
   0   7   4        5.36        5.59      1.84 o 
  -4   8   4        7.44        6.49      3.33 o 
  -3   8   4        4.50        3.44      1.71 o 
   0  -8   5       11.76        8.49      6.10 o 
   1  -8   5        4.38        2.90      1.59 o 
   2  -8   5        2.79        2.03      1.06 o 
   3  -8   5        8.53        8.17      1.20 o 
   4  -8   5        4.89        3.73      1.38 o 
   5  -8   5        2.34        2.11      1.05 o 
   6  -8   5        3.90        3.37      1.45 o 
  -2  -7   5        2.20        2.80      1.83 o 
  -1  -7   5        0.27       -0.18      1.05 o 
   0  -7   5       53.54       53.60      1.83 o 
   1  -7   5       48.16       47.38      1.79 o 
   2  -7   5        7.62        6.59      0.85 o 
   3  -7   5       32.53       31.63      1.21 o 
   4  -7   5       14.88       13.11      0.90 o 
   5  -7   5        5.51        5.22      1.99 o 
   6  -7   5        0.75        0.72      0.58 o 
   7  -7   5        1.43        1.56      0.99 o 
  -3  -6   5        9.06       10.83      1.58 o 
  -2  -6   5        6.59        5.61      4.89 o 
  -1  -6   5       24.16       23.16      1.24 o 
   0  -6   5        5.61        5.80      0.54 o 
   1  -6   5       85.14       88.71      1.92 o 
   2  -6   5       47.07       49.23      1.49 o 
   3  -6   5      126.09      126.05      2.63 o 
   4  -6   5       21.10       19.66      1.17 o 
   5  -6   5       77.64       81.20      2.21 o 
   6  -6   5       14.04       14.45      0.97 o 
   7  -6   5        1.51        1.10      0.63 o 
  -4  -5   5        0.78        0.55      0.87 o 
  -3  -5   5        4.21        4.40      2.06 o 
  -2  -5   5       22.43       20.52      1.29 o 
  -1  -5   5       54.87       54.92      1.37 o 
   0  -5   5        4.92        4.12      0.44 o 
   1  -5   5       41.45       39.05      1.50 o 
   2  -5   5      147.59      151.83      4.76 o 
   3  -5   5       54.09       53.87      2.23 o 
   4  -5   5       40.69       39.80      1.34 o 
   5  -5   5        7.85        4.96      1.55 o 
   6  -5   5       16.52       14.77      1.24 o 
   7  -5   5        9.63        9.09      4.11 o 
  -5  -4   5        2.10        2.45      1.27 o 
  -4  -4   5       34.15       36.77      1.95 o 
  -3  -4   5       17.10       15.19      1.09 o 
  -2  -4   5      247.85      262.31      8.26 o 
  -1  -4   5       27.67       29.85      0.77 o 
   0  -4   5        2.47        2.03      0.39 o 
   1  -4   5      111.14      112.87      2.46 o 
   2  -4   5      105.82      109.76      3.12 o 
   3  -4   5       60.55       60.21      1.74 o 
   4  -4   5       23.31       24.09      1.26 o 
   5  -4   5      112.20      101.85      3.31 o 
   6  -4   5       45.74       40.86      1.80 o 
   7  -4   5       16.58       14.67      1.69 o 
  -6  -3   5        3.59        1.92      2.41 o 
  -5  -3   5        3.33        2.87      1.84 o 
  -4  -3   5       47.08       42.08      2.22 o 
  -3  -3   5      570.05      572.72     13.06 o 
  -2  -3   5       50.49       51.08      2.19 o 
  -1  -3   5       74.24       77.94      4.08 o 
   0  -3   5       90.26       86.88      1.61 o 
   1  -3   5      114.43      118.16      2.00 o 
   2  -3   5       31.80       30.36      0.97 o 
   3  -3   5       13.03       11.73      0.61 o 
   4  -3   5        1.87        1.91      0.68 o 
   5  -3   5       51.32       48.35      2.61 o 
   6  -3   5       13.04       11.32      1.76 o 
   7  -3   5        1.03        0.31      0.57 o 
  -6  -2   5        2.39        1.74      1.03 o 
  -5  -2   5       41.05       44.10      1.85 o 
  -4  -2   5      174.05      182.33      5.17 o 
  -3  -2   5      310.34      316.62      9.07 o 
  -2  -2   5       13.66       14.08      0.89 o 
  -1  -2   5       65.42       67.75      2.43 o 
   0  -2   5      390.24      414.36      5.53 o 
   1  -2   5       28.61       26.72      0.73 o 
   2  -2   5       11.74       12.26      0.67 o 
   3  -2   5       29.74       26.50      0.87 o 
   4  -2   5       50.10       50.33      2.04 o 
   5  -2   5        3.19        3.12      1.10 o 
   6  -2   5        8.40        8.83      1.12 o 
   7  -2   5        5.91        4.37      2.03 o 
  -7  -1   5        0.57        0.91      1.43 o 
  -6  -1   5        3.41        2.29      1.42 o 
  -5  -1   5       24.22       24.22      0.68 o 
  -4  -1   5       18.68       17.44      0.64 o 
  -3  -1   5      147.97      140.49      4.59 o 
  -2  -1   5       33.53       34.41      0.92 o 
  -1  -1   5      838.73      870.49     14.25 o 
   0  -1   5      442.04      471.01      6.99 o 
   1  -1   5       61.55       61.95      1.49 o 
   2  -1   5       57.65       61.67      1.63 o 
   3  -1   5       35.64       38.67      1.38 o 
   4  -1   5       19.97       22.45      1.19 o 
   5  -1   5        4.29        4.88      0.69 o 
   6  -1   5        0.28        0.01      0.42 o 
   7  -1   5        1.51        0.10      1.15 o 
  -7   0   5        0.24        0.70      1.09 o 
  -6   0   5       36.75       36.30      1.96 o 
  -5   0   5        1.96        1.64      0.60 o 
  -4   0   5       96.42       95.54      1.97 o 
  -3   0   5      107.15      107.17      3.64 o 
  -2   0   5       17.64       17.25      0.55 o 
  -1   0   5      481.60      478.49      7.42 o 
   0   0   5      129.56      140.38      3.91 o 
   1   0   5       13.85       12.75      0.71 o 
   2   0   5       51.79       50.37      1.53 o 
   3   0   5       43.94       43.85      1.43 o 
   4   0   5       34.50       34.60      1.45 o 
   5   0   5        5.95        5.24      1.89 o 
   6   0   5        6.00        3.08      1.58 o 
  -8   1   5        7.18        5.25      5.57 o 
  -7   1   5       15.86       14.90      0.94 o 
  -6   1   5       62.30       65.94      3.17 o 
  -5   1   5        5.54        5.55      0.33 o 
  -4   1   5        1.71        2.00      0.45 o 
  -3   1   5       55.04       54.41      1.40 o 
  -2   1   5      121.92      115.74      2.27 o 
  -1   1   5      172.68      175.74      3.49 o 
   0   1   5       48.45       45.27      1.30 o 
   1   1   5        5.73        8.16      0.93 o 
   2   1   5       35.93       38.85      2.09 o 
   3   1   5        8.04        9.21      1.06 o 
   4   1   5        9.63        8.92      2.66 o 
   5   1   5       26.76       24.52      2.53 o 
   6   1   5        1.52        0.24      0.80 o 
  -8   2   5        0.43        0.25      1.91 o 
  -7   2   5      138.09      160.67     11.15 o 
  -6   2   5       18.10       16.49      0.79 o 
  -5   2   5       63.73       66.35      1.66 o 
  -4   2   5       34.40       37.88      1.25 o 
  -3   2   5       32.64       33.60      1.00 o 
  -2   2   5       59.28       58.35      2.38 o 
  -1   2   5      559.01      568.65     10.76 o 
   0   2   5       13.03       13.40      0.79 o 
   1   2   5        9.68        8.93      0.84 o 
   2   2   5       10.51       11.12      1.04 o 
   3   2   5        3.59        4.31      1.32 o 
   4   2   5       10.88        9.49      2.88 o 
   5   2   5       12.85       11.70      1.63 o 
  -8   3   5        4.81        3.28      1.49 o 
  -7   3   5       60.49       67.78      2.99 o 
  -6   3   5       60.47       65.52      3.02 o 
  -5   3   5       12.62       11.79      1.08 o 
  -4   3   5       21.37       19.27      1.11 o 
  -3   3   5       33.08       31.26      1.35 o 
  -2   3   5       41.65       38.52      1.59 o 
  -1   3   5       25.23       26.04      1.16 o 
   0   3   5        1.70        1.73      0.85 o 
   1   3   5        9.07       10.03      0.98 o 
   2   3   5       19.30       19.37      1.54 o 
   3   3   5        3.51        3.15      1.43 o 
   4   3   5        0.59        0.51      0.41 o 
  -8   4   5       20.89       21.68      3.50 o 
  -7   4   5        7.99        6.88      2.92 o 
  -6   4   5       21.61       20.33      1.31 o 
  -5   4   5       34.43       39.18      2.10 o 
  -4   4   5      189.70      200.10      3.66 o 
  -3   4   5       52.25       57.27      2.15 o 
  -2   4   5       12.99       14.00      1.22 o 
  -1   4   5       35.34       42.39      1.55 o 
   0   4   5       32.19       33.25      1.58 o 
   1   4   5       14.67       13.23      1.57 o 
   2   4   5        6.24        5.45      1.45 o 
   3   4   5        5.17        4.13      2.51 o 
  -7   5   5        7.59        6.21      3.21 o 
  -6   5   5        8.42        7.80      1.49 o 
  -5   5   5       34.36       36.45      1.45 o 
  -4   5   5       65.57       65.71      2.65 o 
  -3   5   5        3.91        3.34      1.00 o 
  -2   5   5       22.28       24.60      1.10 o 
  -1   5   5        0.58        0.23      0.35 o 
   0   5   5        8.53        8.16      4.61 o 
   1   5   5        6.22        6.90      3.32 o 
   2   5   5       20.08       20.20      4.18 o 
  -7   6   5        8.94        6.10      4.08 o 
  -6   6   5        1.30        1.18      0.92 o 
  -5   6   5        0.27        0.35      0.45 o 
  -4   6   5        2.05        1.11      0.58 o 
  -3   6   5       17.03       18.92      1.32 o 
  -2   6   5        5.89        7.45      3.03 o 
  -1   6   5        3.12        4.23      1.42 o 
   0   6   5        2.10        1.66      0.84 o 
   1   6   5       20.15       21.62      2.11 o 
  -6   7   5        0.52        0.31      0.39 o 
  -5   7   5        6.05        5.51      2.84 o 
  -4   7   5        3.77        1.84      0.90 o 
  -3   7   5        5.01        5.03      2.74 o 
  -2   7   5        2.04        0.94      1.31 o 
  -1   7   5        0.28        0.30      0.75 o 
   1  -8   6        0.59        0.69      0.92 o 
   2  -8   6        2.49        1.46      0.89 o 
   3  -8   6        2.49        3.03      1.53 o 
   4  -8   6        4.14        3.12      1.52 o 
   5  -8   6        6.55        5.75      2.39 o 
  -1  -7   6       15.22       15.58      2.15 o 
   0  -7   6       27.16       26.20      3.52 o 
   1  -7   6       17.51       16.24      0.92 o 
   2  -7   6        7.85        6.44      1.46 o 
   3  -7   6       32.50       30.38      1.11 o 
   4  -7   6        2.21        2.36      0.80 o 
   5  -7   6        1.97        2.03      0.82 o 
   6  -7   6        1.86        1.65      0.82 o 
  -3  -6   6        0.60        0.45      1.31 o 
  -2  -6   6        0.39        0.36      0.38 o 
  -1  -6   6       27.28       25.48      1.28 o 
   0  -6   6      138.86      146.05      4.18 o 
   1  -6   6       21.69       19.86      1.20 o 
   2  -6   6      149.07      153.24      4.94 o 
   3  -6   6       28.29       28.90      1.53 o 
   4  -6   6       13.23       13.54      0.92 o 
   5  -6   6       10.25       11.13      1.19 o 
   6  -6   6        0.36        0.62      0.49 o 
   7  -6   6        5.66        4.34      2.23 o 
  -4  -5   6        0.19        0.33      0.52 o 
  -3  -5   6        8.55        9.91      2.85 o 
  -2  -5   6       23.84       25.60      2.40 o 
  -1  -5   6       79.34       79.91      3.30 o 
   0  -5   6        8.67        8.90      0.44 o 
   1  -5   6       11.71       10.99      1.04 o 
   2  -5   6      103.02       98.26      2.78 o 
   3  -5   6      528.38      537.59     21.18 o 
   4  -5   6       31.47       29.03      1.49 o 
   5  -5   6        9.68       10.55      1.51 o 
   6  -5   6        9.20       10.74      0.90 o 
   7  -5   6        2.46        2.25      1.26 o 
  -5  -4   6       15.78       16.03      1.67 o 
  -4  -4   6        8.24        7.19      3.25 o 
  -3  -4   6        0.71        0.90      0.65 o 
  -2  -4   6       39.47       37.51      1.71 o 
  -1  -4   6       32.95       30.01      0.91 o 
   0  -4   6       11.37       11.93      0.54 o 
   1  -4   6       15.88       14.68      0.72 o 
   2  -4   6      305.44      309.26      8.38 o 
   3  -4   6      117.99      127.91      5.10 o 
   4  -4   6       20.47       18.04      0.93 o 
   5  -4   6       54.63       53.94      1.87 o 
   6  -4   6       25.31       25.03      1.03 o 
   7  -4   6        0.25        0.26      1.13 o 
  -5  -3   6        2.92        2.86      0.98 o 
  -4  -3   6       18.76       17.81      1.22 o 
  -3  -3   6       42.36       41.67      1.75 o 
  -2  -3   6      109.09      118.56      4.82 o 
  -1  -3   6       70.74       73.18      2.38 o 
   0  -3   6      356.55      338.97      6.27 o 
   1  -3   6       77.55       76.75      2.30 o 
   2  -3   6       72.19       75.57      1.98 o 
   3  -3   6       97.68      105.50      3.86 o 
   4  -3   6        4.95        4.57      1.01 o 
   5  -3   6      180.64      188.30      6.03 o 
   6  -3   6       19.90       20.74      1.39 o 
   7  -3   6        6.83        4.09      1.97 o 
  -6  -2   6       13.66       10.87      1.93 o 
  -5  -2   6       32.49       34.38      1.54 o 
  -4  -2   6      168.58      180.54      6.28 o 
  -3  -2   6      186.77      201.08     10.18 o 
  -2  -2   6       51.06       58.05      2.32 o 
  -1  -2   6       88.56       90.28      3.51 o 
   0  -2   6       72.37       77.78      2.12 o 
   1  -2   6       12.99       11.46      0.74 o 
   2  -2   6       28.50       35.99      1.55 o 
   3  -2   6       35.02       39.30      1.55 o 
   4  -2   6        2.85        5.04      1.49 o 
   5  -2   6       36.43       35.55      1.44 o 
   6  -2   6        4.09        3.57      1.44 o 
  -7  -1   6        4.35        2.27      2.88 o 
  -6  -1   6       14.91       14.66      1.76 o 
  -5  -1   6       19.31       16.34      1.25 o 
  -4  -1   6      180.74      190.20      3.73 o 
  -3  -1   6      140.28      158.31      4.67 o 
  -2  -1   6       30.01       30.26      0.56 o 
  -1  -1   6       28.05       30.22      1.35 o 
   0  -1   6      157.47      150.76      3.45 o 
   1  -1   6       98.70      100.72      3.45 o 
   2  -1   6      111.18      120.29      5.23 o 
   3  -1   6        0.60        0.85      0.55 o 
   4  -1   6       25.10       25.12      1.14 o 
   5  -1   6        1.36        0.85      0.74 o 
   6  -1   6        6.06        4.42      1.91 o 
  -7   0   6        0.42       -0.68      1.48 o 
  -6   0   6        7.52        8.10      5.49 o 
  -5   0   6        3.19        3.24      0.45 o 
  -4   0   6       22.17       24.20      0.90 o 
  -3   0   6        6.48        7.00      0.47 o 
  -2   0   6       11.56       11.47      0.49 o 
  -1   0   6      303.95      301.97      7.00 o 
   0   0   6       19.11       21.90      0.99 o 
   1   0   6       72.95       74.27      3.78 o 
   2   0   6       13.50       13.97      0.87 o 
   3   0   6       14.92       14.12      1.48 o 
   4   0   6        0.27        0.03      0.62 o 
   5   0   6       39.90       41.63      1.94 o 
   6   0   6        0.00       -0.12      0.57 o 
  -7   1   6        2.11        1.11      1.68 o 
  -6   1   6        3.44        3.12      0.43 o 
  -5   1   6       10.17       10.45      0.62 o 
  -4   1   6       45.86       49.61      1.75 o 
  -3   1   6       24.20       22.61      1.00 o 
  -2   1   6      108.24      119.69      3.19 o 
  -1   1   6       78.35       86.06      2.58 o 
   0   1   6       44.00       48.02      1.57 o 
   1   1   6       60.28       66.72      2.17 o 
   2   1   6       61.34       62.72      2.89 o 
   3   1   6       11.65       12.70      1.17 o 
   4   1   6       30.45       26.23      2.31 o 
   5   1   6        4.47        3.44      1.61 o 
  -7   2   6       32.43       32.35      1.55 o 
  -6   2   6       16.25       16.56      0.72 o 
  -5   2   6        4.39        4.12      0.83 o 
  -4   2   6       41.00       39.20      1.53 o 
  -3   2   6        7.99        8.41      1.01 o 
  -2   2   6      145.22      163.12      3.93 o 
  -1   2   6       35.35       37.82      1.61 o 
   0   2   6       12.58       12.23      1.04 o 
   1   2   6       55.40       57.23      1.96 o 
   2   2   6       38.66       39.02      1.71 o 
   3   2   6        2.40        2.67      1.13 o 
   4   2   6        5.65        5.17      1.88 o 
  -7   3   6       87.22       89.81      3.06 o 
  -6   3   6        2.13        1.72      0.86 o 
  -5   3   6        7.68        6.76      0.86 o 
  -4   3   6        3.89        5.18      1.69 o 
  -3   3   6       63.17       62.62      2.31 o 
  -2   3   6      143.72      150.57      5.41 o 
  -1   3   6       57.17       58.65      2.61 o 
   0   3   6        5.52        3.85      1.29 o 
   1   3   6       25.12       21.18      1.11 o 
   2   3   6       18.35       18.99      1.20 o 
   3   3   6        0.14        0.61      0.46 o 
   4   3   6        1.91        0.72      0.84 o 
  -7   4   6       79.99       91.38      2.95 o 
  -6   4   6       79.81       88.87      3.79 o 
  -5   4   6        3.03        2.94      1.11 o 
  -4   4   6        2.57        2.70      0.80 o 
  -3   4   6       23.05       21.74      1.10 o 
  -2   4   6        9.92       10.70      1.07 o 
  -1   4   6       16.11       16.55      1.56 o 
   0   4   6        1.43        0.89      0.69 o 
   1   4   6        1.76        1.04      0.78 o 
   2   4   6        3.25        2.23      1.76 o 
   3   4   6        1.99        1.60      1.47 o 
  -7   5   6        7.80        5.16      3.38 o 
  -6   5   6       18.74       17.69      1.07 o 
  -5   5   6       16.72       14.18      3.27 o 
  -4   5   6       62.79       60.35      1.89 o 
  -3   5   6        3.43        1.64      0.73 o 
  -2   5   6        8.81        9.29      1.07 o 
  -1   5   6        0.82        0.89      0.81 o 
   0   5   6        2.77        2.42      1.65 o 
   1   5   6        9.41        6.00      2.69 o 
  -6   6   6        1.82        1.42      0.66 o 
  -5   6   6        8.40        5.43      2.36 o 
  -4   6   6        1.39        0.30      0.50 o 
  -3   6   6        2.39        1.82      0.87 o 
  -2   6   6        2.13        2.84      1.19 o 
  -1   6   6        6.51        7.79      2.16 o 
   0   6   6       16.71       20.20      1.88 o 
  -4   7   6        0.64        0.50      0.60 o 
  -3   7   6        3.11        2.13      1.30 o 
   1  -8   7        0.35        0.60      1.63 o 
   2  -8   7        0.69        1.17      0.98 o 
   3  -8   7        8.24        7.64      1.94 o 
   4  -8   7        0.14       -0.29      0.59 o 
  -1  -7   7        1.40        1.23      1.03 o 
   0  -7   7       34.74       40.06      2.86 o 
   1  -7   7        4.22        3.85      2.02 o 
   2  -7   7        4.51        3.89      1.77 o 
   3  -7   7       11.73       11.72      0.90 o 
   4  -7   7        1.78        1.76      0.66 o 
   5  -7   7        9.00        8.76      1.21 o 
  -2  -6   7        1.77        1.57      0.73 o 
  -1  -6   7       10.89        9.88      2.68 o 
   0  -6   7       85.75       85.56      2.58 o 
   1  -6   7       14.23       14.13      1.01 o 
   2  -6   7        4.49        3.41      1.27 o 
   3  -6   7       35.79       35.60      2.73 o 
   4  -6   7        2.24        2.65      0.86 o 
   5  -6   7        2.73        2.43      0.93 o 
   6  -6   7        1.13        1.09      0.69 o 
  -3  -5   7        8.60        6.72      2.93 o 
  -2  -5   7        4.62        4.52      1.77 o 
  -1  -5   7       72.56       69.36      2.46 o 
   0  -5   7      184.59      183.24      5.80 o 
   1  -5   7       15.51       17.29      0.90 o 
   2  -5   7       40.49       42.01      1.67 o 
   3  -5   7        5.92        5.98      2.13 o 
   4  -5   7        9.24        6.74      0.96 o 
   5  -5   7        0.42        0.48      0.48 o 
   6  -5   7        5.15        3.65      1.31 o 
  -4  -4   7        9.70        9.98      1.39 o 
  -3  -4   7       31.83       35.36      2.13 o 
  -2  -4   7       27.49       28.87      1.93 o 
  -1  -4   7        6.55        6.52      2.30 o 
   0  -4   7       24.93       22.79      0.92 o 
   1  -4   7       27.03       27.08      0.91 o 
   2  -4   7      343.81      349.50      6.69 o 
   3  -4   7      171.99      184.85      4.40 o 
   4  -4   7       45.18       42.81      3.50 o 
   5  -4   7       28.59       29.64      1.45 o 
   6  -4   7        4.30        3.82      1.51 o 
  -5  -3   7        9.64       10.41      1.85 o 
  -4  -3   7        1.86        1.96      0.64 o 
  -3  -3   7      178.59      193.45     10.29 o 
  -2  -3   7       45.23       49.48      1.82 o 
  -1  -3   7        1.31        0.83      0.37 o 
   0  -3   7       27.59       30.52      1.07 o 
   1  -3   7        9.66        9.55      0.86 o 
   2  -3   7      133.37      137.95      4.77 o 
   3  -3   7       48.92       52.88      1.61 o 
   4  -3   7        0.03        0.58      0.57 o 
   5  -3   7       25.78       26.45      1.44 o 
   6  -3   7        4.60        2.61      1.11 o 
  -6  -2   7       11.44       13.38      1.95 o 
  -5  -2   7        9.23        8.93      0.99 o 
  -4  -2   7       15.06       16.15      2.06 o 
  -3  -2   7       60.37       63.07      3.46 o 
  -2  -2   7      177.23      177.91      7.61 o 
  -1  -2   7       58.77       62.91      1.62 o 
   0  -2   7      119.33      123.63      2.57 o 
   1  -2   7       30.74       32.38      1.37 o 
   2  -2   7       31.39       34.22      1.99 o 
   3  -2   7       21.33       21.24      1.01 o 
   4  -2   7       44.01       45.07      2.05 o 
   5  -2   7       96.51       98.11      2.30 o 
   6  -2   7        4.25        3.75      1.63 o 
  -6  -1   7        1.62        0.74      1.21 o 
  -5  -1   7        2.60        2.26      1.35 o 
  -4  -1   7      129.63      126.72      6.71 o 
  -3  -1   7       38.04       36.52      1.13 o 
  -2  -1   7       19.10       17.27      0.78 o 
  -1  -1   7        3.18        3.08      0.69 o 
   0  -1   7       49.49       54.30      1.98 o 
   1  -1   7       15.30       16.01      1.17 o 
   2  -1   7       58.87       59.76      2.70 o 
   3  -1   7        2.88        3.34      0.99 o 
   4  -1   7       40.44       41.01      1.64 o 
   5  -1   7       21.70       20.24      1.22 o 
   6  -1   7        0.43        0.37      0.42 o 
  -7   0   7        6.85        5.56      5.08 o 
  -6   0   7       15.42       17.31      2.26 o 
  -5   0   7       28.92       27.75      1.26 o 
  -4   0   7       67.32       65.45      1.64 o 
  -3   0   7       27.79       28.75      1.00 o 
  -2   0   7       18.16       21.10      0.86 o 
  -1   0   7      233.47      230.84      5.17 o 
   0   0   7       21.52       19.95      1.08 o 
   1   0   7       64.70       65.83      2.51 o 
   2   0   7       17.93       18.35      0.99 o 
   3   0   7       16.51       14.76      1.28 o 
   4   0   7        1.76        1.78      0.92 o 
   5   0   7        8.23        6.12      2.80 o 
  -7   1   7        3.87        1.76      2.03 o 
  -6   1   7        8.81        9.40      5.24 o 
  -5   1   7       47.33       47.00      2.06 o 
  -4   1   7       17.92       16.76      0.88 o 
  -3   1   7       31.40       31.04      1.39 o 
  -2   1   7       64.67       69.25      3.24 o 
  -1   1   7      274.58      290.17     13.08 o 
   0   1   7        1.42        1.14      0.72 o 
   1   1   7       16.37       16.52      1.07 o 
   2   1   7       13.61       12.64      1.14 o 
   3   1   7        5.33        4.81      1.98 o 
   4   1   7       13.95       15.52      1.78 o 
  -7   2   7        3.22        1.30      2.25 o 
  -6   2   7       11.64       10.42      0.64 o 
  -5   2   7        4.33        4.40      0.81 o 
  -4   2   7       13.33       11.68      0.91 o 
  -3   2   7       29.59       29.43      1.16 o 
  -2   2   7       88.47       91.66      3.34 o 
  -1   2   7      296.47      317.73      6.36 o 
   0   2   7      106.00      118.99      2.50 o 
   1   2   7        9.84        8.95      1.57 o 
   2   2   7       48.40       50.86      1.87 o 
   3   2   7        4.53        3.39      1.28 o 
   4   2   7        2.90        2.59      1.53 o 
  -7   3   7       17.99       20.61      1.47 o 
  -6   3   7        0.05       -0.10      0.35 o 
  -5   3   7       16.15       16.96      0.96 o 
  -4   3   7        3.68        3.46      1.36 o 
  -3   3   7       15.38       15.14      1.09 o 
  -2   3   7      109.93      109.94      2.63 o 
  -1   3   7       12.47       13.17      1.27 o 
   0   3   7        3.62        4.06      1.29 o 
   1   3   7       64.40       64.21      2.69 o 
   2   3   7       27.74       22.34      1.57 o 
   3   3   7        2.87        2.23      1.43 o 
  -7   4   7       30.35       32.80      3.25 o 
  -6   4   7        8.32        7.05      1.16 o 
  -5   4   7        5.60        3.83      1.43 o 
  -4   4   7        6.27        4.81      1.63 o 
  -3   4   7       40.45       43.73      1.74 o 
  -2   4   7       23.62       23.49      1.58 o 
  -1   4   7        2.03        1.11      0.69 o 
   0   4   7        0.34        0.71      0.56 o 
   1   4   7       15.65       15.37      1.19 o 
   2   4   7        5.51        2.63      2.14 o 
  -6   5   7       13.58       11.38      1.43 o 
  -5   5   7        3.22        3.40      1.28 o 
  -4   5   7        1.11        0.99      0.66 o 
  -3   5   7        0.13        0.63      0.79 o 
  -2   5   7        2.82        2.30      0.86 o 
  -1   5   7        0.15        0.41      0.38 o 
   0   5   7        7.08        5.17      2.78 o 
  -5   6   7       17.99       16.68      1.08 o 
  -4   6   7       11.32        7.19      3.03 o 
  -3   6   7        4.02        6.92      2.50 o 
  -2   6   7        1.57        1.04      1.00 o 
  -1   6   7        4.90        3.96      1.56 o 
   0  -7   8        4.17        3.87      1.92 o 
   1  -7   8        1.11        0.74      0.77 o 
   2  -7   8        6.06        5.18      2.97 o 
   3  -7   8        0.66        0.95      0.32 o 
   4  -7   8        4.55        3.73      1.15 o 
  -2  -6   8        2.27        1.44      0.82 o 
  -1  -6   8        3.30        3.36      1.35 o 
   0  -6   8        7.41        6.69      2.57 o 
   1  -6   8       28.90       32.18      1.83 o 
   2  -6   8        0.26        0.30      0.26 o 
   3  -6   8        5.20        4.58      1.39 o 
   4  -6   8        6.85        6.87      2.04 o 
   5  -6   8        7.93        8.44      1.21 o 
  -3  -5   8        2.54        3.04      1.58 o 
  -2  -5   8       11.78       12.42      1.46 o 
  -1  -5   8       30.29       30.95      1.55 o 
   0  -5   8       12.00        9.02      3.15 o 
   1  -5   8       68.75       68.52      1.80 o 
   2  -5   8       36.96       38.01      1.25 o 
   3  -5   8       24.76       24.67      1.29 o 
   4  -5   8       21.65       21.69      1.36 o 
   5  -5   8        0.73        0.06      0.64 o 
   6  -5   8        0.02        0.21      0.40 o 
  -4  -4   8        5.89        5.66      3.24 o 
  -3  -4   8       15.45       15.88      1.48 o 
  -2  -4   8       22.53       26.36      1.53 o 
  -1  -4   8       42.38       34.34      1.94 o 
   0  -4   8       73.76       69.40      2.84 o 
   1  -4   8        8.31        9.50      1.11 o 
   2  -4   8        3.95        3.24      1.23 o 
   3  -4   8        8.90        7.89      1.01 o 
   4  -4   8        0.16        0.32      0.35 o 
   5  -4   8        0.93        1.09      0.64 o 
   6  -4   8        8.18        8.33      1.44 o 
  -5  -3   8       20.48       19.16      2.21 o 
  -4  -3   8        0.71        1.19      0.81 o 
  -3  -3   8       16.49       17.44      1.36 o 
  -2  -3   8       31.52       27.24      1.68 o 
  -1  -3   8       32.93       36.11      1.47 o 
   0  -3   8       29.75       27.13      0.74 o 
   1  -3   8       38.43       36.12      2.12 o 
   2  -3   8      300.97      306.98      6.36 o 
   3  -3   8        5.23        6.03      1.38 o 
   4  -3   8       16.74       16.48      1.11 o 
   5  -3   8        2.24        1.55      0.73 o 
   6  -3   8        0.90        0.47      0.53 o 
  -5  -2   8        8.34        8.06      1.27 o 
  -4  -2   8        0.21        0.25      0.35 o 
  -3  -2   8       91.55       93.59      5.05 o 
  -2  -2   8       26.44       24.39      1.40 o 
  -1  -2   8      106.67      109.31      2.90 o 
   0  -2   8        3.98        5.08      0.72 o 
   1  -2   8       19.18       16.76      1.02 o 
   2  -2   8       53.15       49.21      2.48 o 
   3  -2   8        6.66        4.92      1.95 o 
   4  -2   8        2.71        2.56      1.08 o 
   5  -2   8       27.69       29.78      2.37 o 
  -6  -1   8        1.59        1.21      1.42 o 
  -5  -1   8        4.11        3.83      2.01 o 
  -4  -1   8       73.88       73.85      2.22 o 
  -3  -1   8       14.94       14.26      1.33 o 
  -2  -1   8       39.81       40.17      1.02 o 
  -1  -1   8       67.76       71.46      2.76 o 
   0  -1   8       58.94       59.74      2.34 o 
   1  -1   8       50.58       54.75      4.37 o 
   2  -1   8       61.57       59.90      1.90 o 
   3  -1   8        7.88        6.78      1.21 o 
   4  -1   8       73.17       78.68      2.52 o 
   5  -1   8       55.19       54.15      2.06 o 
  -6   0   8        0.27        0.67      0.85 o 
  -5   0   8        5.14        3.67      1.92 o 
  -4   0   8      114.48      120.93      5.96 o 
  -3   0   8       26.81       25.72      1.37 o 
  -2   0   8       22.93       23.48      1.80 o 
  -1   0   8        8.81        9.65      1.06 o 
   0   0   8       71.68       72.29      2.18 o 
   1   0   8        6.68        5.55      1.66 o 
   2   0   8        0.42        0.65      0.51 o 
   3   0   8       26.00       24.75      2.17 o 
   4   0   8       62.69       65.01      2.06 o 
  -6   1   8       16.47       15.92      2.03 o 
  -5   1   8       32.87       31.58      1.21 o 
  -4   1   8       81.24       86.64      3.29 o 
  -3   1   8      110.93      118.00      6.26 o 
  -2   1   8        5.24        6.95      1.96 o 
  -1   1   8       68.23       68.54      1.72 o 
   0   1   8       10.16        6.96      2.27 o 
   1   1   8        1.39        0.87      0.61 o 
   2   1   8        1.03        0.56      0.60 o 
   3   1   8        2.49        1.52      1.01 o 
   4   1   8       11.04       11.47      2.07 o 
  -7   2   8       12.46       12.34      4.05 o 
  -6   2   8       11.66       10.39      1.42 o 
  -5   2   8       32.89       32.89      1.13 o 
  -4   2   8       27.56       26.83      1.17 o 
  -3   2   8       63.05       62.80      2.46 o 
  -2   2   8       68.79       68.63      1.98 o 
  -1   2   8       81.41       86.88      2.96 o 
   0   2   8       16.81       14.66      1.13 o 
   1   2   8       15.65       14.72      1.17 o 
   2   2   8        3.91        3.08      1.24 o 
   3   2   8        1.24        1.06      0.64 o 
  -6   3   8        6.78        4.70      1.82 o 
  -5   3   8        0.79        1.05      0.63 o 
  -4   3   8        5.97        5.21      1.85 o 
  -3   3   8        2.24        2.03      0.78 o 
  -2   3   8       20.35       19.15      1.29 o 
  -1   3   8      101.74      105.19      3.26 o 
   0   3   8       23.42       21.70      1.26 o 
   1   3   8       14.25       10.78      2.20 o 
   2   3   8        4.03        3.46      1.65 o 
  -6   4   8        2.47        1.40      0.80 o 
  -5   4   8        5.42        5.60      1.86 o 
  -4   4   8       13.73       12.29      2.60 o 
  -3   4   8       27.21       26.79      1.58 o 
  -2   4   8        2.98        1.85      0.75 o 
  -1   4   8        4.28        3.30      1.50 o 
   0   4   8        0.14        0.22      0.46 o 
   1   4   8       10.11        5.67      2.35 o 
  -5   5   8        9.30        7.47      3.06 o 
  -4   5   8        8.90        7.11      2.55 o 
  -3   5   8        9.01        8.38      1.94 o 
  -2   5   8        0.44        0.54      0.50 o 
  -1   5   8        2.01        1.81      1.13 o 
   1  -7   9        2.41        1.95      1.30 o 
   2  -7   9        0.67        0.42      0.57 o 
   3  -7   9        0.57        0.68      0.58 o 
  -1  -6   9        8.08        8.18      3.67 o 
   0  -6   9        0.80        0.94      0.82 o 
   1  -6   9        9.83        8.67      3.50 o 
   2  -6   9        4.68        3.65      1.35 o 
   3  -6   9        0.24        0.42      0.30 o 
   4  -6   9       19.90       22.14      1.17 o 
  -2  -5   9        1.64        2.08      0.99 o 
  -1  -5   9       12.23       11.74      1.69 o 
   0  -5   9        4.15        4.17      1.31 o 
   1  -5   9       23.36       20.76      1.01 o 
   2  -5   9        5.97        5.24      0.77 o 
   3  -5   9        7.90        7.78      2.35 o 
   4  -5   9        4.64        3.90      1.41 o 
   5  -5   9        1.22        0.55      0.58 o 
  -3  -4   9       10.07       11.44      2.35 o 
  -2  -4   9        3.05        3.33      1.27 o 
  -1  -4   9       20.71       16.23      2.19 o 
   0  -4   9       23.86       23.17      1.52 o 
   1  -4   9       20.78       21.11      0.98 o 
   2  -4   9       29.39       30.53      1.57 o 
   3  -4   9       37.33       35.79      1.87 o 
   4  -4   9        3.78        3.31      1.34 o 
   5  -4   9        1.42        1.04      0.79 o 
  -4  -3   9       17.92       18.37      2.40 o 
  -3  -3   9        3.45        3.72      1.00 o 
  -2  -3   9       62.18       73.49      3.46 o 
  -1  -3   9       11.68        7.91      2.59 o 
   0  -3   9       10.85        7.15      2.29 o 
   1  -3   9        0.07       -0.08      0.54 o 
   2  -3   9       20.15       17.51      1.03 o 
   3  -3   9       23.84       25.81      1.50 o 
   4  -3   9       13.26       14.81      1.19 o 
   5  -3   9        3.83        2.75      1.13 o 
  -5  -2   9        0.73        0.17      0.67 o 
  -4  -2   9       31.73       31.99      2.19 o 
  -3  -2   9       10.72       11.54      2.81 o 
  -2  -2   9        0.94        0.21      0.83 o 
  -1  -2   9        2.44        0.67      0.69 o 
   0  -2   9        4.50        3.91      1.36 o 
   1  -2   9       52.42       54.01      2.78 o 
   2  -2   9       83.09       79.91      3.43 o 
   3  -2   9        7.25        6.55      2.97 o 
   4  -2   9        6.01        5.90      2.18 o 
   5  -2   9        0.24        0.16      0.70 o 
  -5  -1   9        3.51        2.40      1.07 o 
  -4  -1   9       16.91       13.54      4.21 o 
  -3  -1   9       13.39       14.50      1.49 o 
  -2  -1   9        8.99        7.85      0.85 o 
  -1  -1   9        0.27        0.38      0.40 o 
   0  -1   9       17.36       17.69      1.13 o 
   1  -1   9       49.23       50.72      2.09 o 
   2  -1   9       30.71       29.46      2.66 o 
   3  -1   9       39.32       40.34      2.87 o 
   4  -1   9        2.74        2.48      1.25 o 
  -6   0   9        3.85        2.68      1.63 o 
  -5   0   9        1.61        1.20      0.77 o 
  -4   0   9       26.24       27.13      1.48 o 
  -3   0   9        5.10        4.87      0.73 o 
  -2   0   9       11.84       13.95      1.13 o 
  -1   0   9       34.07       39.11      1.82 o 
   0   0   9       13.11       14.13      1.93 o 
   1   0   9       43.16       43.01      2.27 o 
   2   0   9       36.91       38.35      1.80 o 
   3   0   9        3.58        2.93      1.43 o 
   4   0   9       37.94       40.04      3.81 o 
  -6   1   9       18.73       16.49     10.12 o 
  -5   1   9        0.56        1.61      0.92 o 
  -4   1   9        9.65        9.26      1.05 o 
  -3   1   9        5.81        5.51      1.14 o 
  -2   1   9       21.47       22.75      1.40 o 
  -1   1   9        2.39        2.61      0.82 o 
   0   1   9        2.45        2.84      1.26 o 
   1   1   9        1.90        1.79      0.90 o 
   2   1   9        6.57        5.78      3.01 o 
   3   1   9       11.09        7.50      3.33 o 
  -6   2   9        6.02        4.51      2.97 o 
  -5   2   9        4.68        3.33      1.02 o 
  -4   2   9       23.71       22.75      1.15 o 
  -3   2   9       32.07       30.23      1.92 o 
  -2   2   9        3.92        2.70      1.24 o 
  -1   2   9        1.12        0.72      0.77 o 
   0   2   9        9.23        9.01      1.42 o 
   1   2   9        1.33        1.34      0.81 o 
   2   2   9        2.67        2.21      1.38 o 
  -6   3   9        4.20        3.24      1.82 o 
  -5   3   9        5.40        5.46      1.98 o 
  -4   3   9        3.34        2.37      1.13 o 
  -3   3   9        3.81        2.98      1.46 o 
  -2   3   9       31.84       29.55      1.61 o 
  -1   3   9        6.42        6.97      1.56 o 
   0   3   9        1.80        1.53      1.27 o 
   1   3   9        2.69        1.92      1.01 o 
  -5   4   9        2.81        2.67      1.10 o 
  -4   4   9        4.42        3.19      1.64 o 
  -3   4   9        0.87        0.81      0.69 o 
  -2   4   9       10.91        8.87      1.80 o 
  -1   4   9       12.83       10.30      1.48 o 
   0   4   9        2.68        1.85      1.19 o 
   0  -6  10        0.56        0.63      0.60 o 
   1  -6  10        1.91        2.34      1.13 o 
   2  -6  10       25.38       26.08      2.32 o 
   3  -6  10        1.95        1.49      0.79 o 
  -2  -5  10        3.06        2.23      1.06 o 
  -1  -5  10        0.11        0.62      0.62 o 
   0  -5  10       14.85       12.88      1.88 o 
   1  -5  10       17.87       17.86      1.45 o 
   2  -5  10        1.40        1.24      0.73 o 
   3  -5  10       18.79       19.06      1.18 o 
   4  -5  10        7.19        6.85      2.90 o 
  -3  -4  10        4.86        4.97      1.93 o 
  -2  -4  10       11.97       14.10      2.64 o 
  -1  -4  10        2.11        1.64      0.91 o 
   0  -4  10       11.31        9.41      3.32 o 
   1  -4  10       30.10       30.19      2.03 o 
   2  -4  10        4.18        3.57      1.47 o 
   3  -4  10        0.09        0.19      0.52 o 
   4  -4  10        0.13        0.16      0.55 o 
  -4  -3  10       14.80       19.09      2.06 o 
  -3  -3  10       13.76       12.89      4.42 o 
  -2  -3  10       19.08       18.50      1.91 o 
  -1  -3  10        3.98        4.70      1.82 o 
   0  -3  10       13.52       11.27      1.00 o 
   1  -3  10        3.08        2.76      1.34 o 
   2  -3  10        0.24        0.30      0.35 o 
   3  -3  10       13.64       12.34      1.07 o 
   4  -3  10        2.98        2.22      1.37 o 
  -4  -2  10       26.97       29.63      4.31 o 
  -3  -2  10       10.63        9.60      2.76 o 
  -2  -2  10        5.29        6.96      2.27 o 
  -1  -2  10        6.30        9.32      1.18 o 
   0  -2  10       12.01        8.37      0.97 o 
   1  -2  10       20.70       21.22      1.26 o 
   2  -2  10       24.17       25.32      1.57 o 
   3  -2  10        0.46        0.24      0.46 o 
   4  -2  10        4.45        3.46      1.66 o 
  -5  -1  10       10.45        7.55      3.32 o 
  -4  -1  10       18.23       17.14      1.29 o 
  -3  -1  10        9.32        9.49      1.59 o 
  -2  -1  10        2.83        2.54      0.88 o 
  -1  -1  10        0.32        1.45      0.84 o 
   0  -1  10        4.90        3.61      1.45 o 
   1  -1  10       12.48       11.71      1.46 o 
   2  -1  10       10.53        9.00      1.45 o 
   3  -1  10        6.05        4.36      2.36 o 
  -5   0  10        1.26        0.81      0.78 o 
  -4   0  10        7.50        7.89      3.38 o 
  -3   0  10        1.77        1.34      0.67 o 
  -2   0  10       16.83       16.49      1.00 o 
  -1   0  10       11.61       10.91      3.36 o 
   0   0  10        1.57        1.52      0.64 o 
   1   0  10        0.66        0.53      0.59 o 
   2   0  10        7.14        4.85      2.70 o 
   3   0  10       12.11        7.28      3.41 o 
  -5   1  10        0.46        0.71      0.57 o 
  -4   1  10        0.86        0.97      0.62 o 
  -3   1  10       28.06       27.17      1.50 o 
  -2   1  10        1.24        1.32      0.82 o 
  -1   1  10        9.55        8.11      2.89 o 
   0   1  10        1.81        2.42      0.99 o 
   1   1  10        0.18        0.39      0.48 o 
   2   1  10        1.11        1.02      0.83 o 
  -5   2  10        5.65        5.56      2.55 o 
  -4   2  10        1.12        0.63      0.79 o 
  -3   2  10        1.58        1.12      0.69 o 
  -2   2  10        0.65        1.05      0.71 o 
  -1   2  10        4.02        4.25      1.15 o 
   0   2  10        9.23        7.42      2.88 o 
   1   2  10        0.25        0.24      0.67 o 
  -4   3  10        2.04        1.58      0.86 o 
  -3   3  10        2.05        2.46      0.94 o 
  -2   3  10       34.31       36.74      1.79 o 
  -1   3  10        4.62        3.74      2.41 o 
   0   3  10        9.62        6.49      2.49 o 
   0  -5  11       15.06       18.56      3.75 o 
   1  -5  11        8.58        8.23      3.85 o 
   2  -5  11       39.99       40.00      3.02 o 
  -1  -4  11        3.17        3.11      1.74 o 
   0  -4  11        6.21        4.88      2.00 o 
   1  -4  11        2.33        1.10      1.11 o 
   2  -4  11       10.26       10.23      1.09 o 
  -2  -3  11        2.79        2.58      1.55 o 
  -1  -3  11       45.68       45.06      2.16 o 
   0  -3  11        8.12        5.98      2.93 o 
   1  -3  11        4.93        3.91      1.11 o 
   2  -3  11       13.00       10.06      1.31 o 
   3  -3  11        4.98        3.48      1.51 o 
  -3  -2  11       26.28       31.04      4.13 o 
  -2  -2  11        3.27        3.99      2.52 o 
  -1  -2  11       14.70       16.28      1.87 o 
   0  -2  11        4.69        3.58      1.46 o 
   1  -2  11        1.81        2.54      0.98 o 
   2  -2  11        9.38        7.98      3.27 o 
  -4  -1  11        1.23        1.18      0.89 o 
  -3  -1  11        6.69        6.24      2.46 o 
  -2  -1  11       23.40       29.38      4.07 o 
  -1  -1  11        6.52        6.18      2.24 o 
   0  -1  11        8.90        7.75      1.46 o 
   1  -1  11        0.06        0.93      0.63 o 
   2  -1  11        6.08        5.79      2.23 o 
  -4   0  11        0.05        0.28      0.53 o 
  -3   0  11        3.38        2.53      1.49 o 
  -2   0  11        4.91        4.59      2.18 o 
  -1   0  11       23.15       27.53      2.10 o 
   0   0  11        5.92        4.98      2.18 o 
   1   0  11       17.45       14.42      3.35 o 
  -4   1  11        2.63        2.16      1.10 o 
  -3   1  11        4.78        5.09      1.13 o 
  -2   1  11        9.07        7.41      2.73 o 
  -1   1  11        5.28        4.25      1.44 o 
   0   1  11        3.44        2.07      1.21 o 
  -3   2  11        0.60        0.15      0.65 o 
  -2   2  11        7.76        6.87      2.98 o 
  -1   2  11        0.21        0.80      0.64 o 
  -1  -2  12        3.50        2.32      1.20 o 
   0  -2  12        5.57        5.59      2.33 o 
  -2  -1  12        3.32        3.61      1.47 o 
  -1  -1  12        3.81        2.52      2.31 o 
   0  -1  12        1.00        0.59      0.81 o 
                                                 
